# Supplementary material for: Deterministic succession patterns in the rumen and fecal microbiome associate with host metabolic shifts in peripartum dairy cattle
Source: Gigascience. 2025 May 19;14:giaf042. doi: 10.1093/gigascience/giaf042 (PMC12087452; doi:10.1093/gigascience/giaf042)
Supplement: giaf042_Supplemental_Files [file giaf042_supplemental_files.zip › Supplementary Tables.xlsx]

## Sheet: Table S1 
Source DMM	Target DMM	Number	Proportion of All
d-21 to d1
1	6	1	0.0126582
3	2	1	0.0126582
3	6	3	0.0379747
4	2	6	0.0759494
4	3	6	0.0759494
4	4	6	0.0759494
4	5	1	0.0126582
4	6	19	0.240506
5	1	3	0.0379747
5	2	2	0.0253165
5	3	6	0.0759494
5	4	7	0.0886076
5	5	3	0.0379747
5	6	13	0.164557
6	4	1	0.0126582
6	6	1	0.0126582
d1 to d3
1	2	1	0.0138889
1	7	2	0.0277778
2	1	3	0.0416667
2	2	1	0.0138889
2	3	5	0.0694444
3	3	9	0.125
3	4	1	0.0138889
3	5	2	0.0277778
4	2	1	0.0138889
4	3	3	0.0416667
4	4	1	0.0138889
4	5	6	0.0833333
4	6	1	0.0138889
5	3	2	0.0277778
5	5	1	0.0138889
5	7	1	0.0138889
6	2	7	0.0972222
6	3	17	0.236111
6	4	4	0.0555556
6	6	4	0.0555556
d3 to d7
1	1	2	0.0273973
1	7	1	0.0136986
2	1	3	0.0410959
2	2	6	0.0821918
2	7	1	0.0136986
3	1	3	0.0410959
3	2	14	0.191781
3	3	13	0.178082
3	5	1	0.0136986
3	6	2	0.0273973
3	7	3	0.0410959
4	2	2	0.0273973
4	3	2	0.0273973
4	5	1	0.0136986
4	6	1	0.0136986
5	1	3	0.0410959
5	2	3	0.0410959
5	3	1	0.0136986
5	5	1	0.0136986
6	2	5	0.0684932
6	3	2	0.0273973
7	1	1	0.0136986
7	7	2	0.0273973
d7 to d14
1	1	7	0.0958904
1	7	6	0.0821918
2	1	12	0.164384
2	2	14	0.191781
3	1	3	0.0410959
3	2	6	0.0821918
3	3	5	0.0684932
3	5	1	0.0136986
3	7	5	0.0684932
5	1	2	0.0273973
5	7	1	0.0136986
6	2	2	0.0273973
6	6	1	0.0136986
7	1	4	0.0547945
7	7	4	0.0547945
d14 to d21
1	1	20	0.28169
1	2	3	0.0422535
1	3	1	0.0140845
1	7	6	0.084507
2	1	11	0.15493
2	2	9	0.126761
2	4	1	0.0140845
2	7	1	0.0140845
3	1	3	0.0422535
3	2	2	0.028169
7	1	4	0.056338
7	7	10	0.140845

## Sheet: Table S2 
Source DMM	Target DMM	Number	Proportion of All
d-21 to d1
1	1	35	0.416667
1	2	2	0.0238095
1	3	3	0.0357143
1	4	11	0.130952
1	5	11	0.130952
2	1	1	0.0119048
3	1	7	0.0833333
4	1	4	0.047619
4	2	1	0.0119048
4	3	1	0.0119048
4	4	4	0.047619
4	5	2	0.0238095
5	1	2	0.0238095
d1 to d3
1	1	18	0.233766
1	2	5	0.0649351
1	3	5	0.0649351
1	4	5	0.0649351
1	5	11	0.142857
2	1	1	0.012987
2	2	1	0.012987
2	4	1	0.012987
3	2	1	0.012987
3	3	1	0.012987
3	4	1	0.012987
3	5	1	0.012987
4	1	2	0.025974
4	2	7	0.0909091
4	3	1	0.012987
4	4	4	0.0519481
5	1	3	0.038961
5	2	2	0.025974
5	4	2	0.025974
5	5	5	0.0649351
d3 to d7
1	1	3	0.038961
1	2	6	0.0779221
1	3	8	0.103896
1	4	4	0.0519481
1	5	2	0.025974
2	2	9	0.116883
2	3	4	0.0519481
2	4	1	0.012987
3	2	1	0.012987
3	3	4	0.0519481
3	5	1	0.012987
4	2	8	0.103896
4	3	4	0.0519481
4	4	4	0.0519481
5	1	2	0.025974
5	2	9	0.116883
5	3	4	0.0519481
5	5	3	0.038961
d7 to d14
1	2	1	0.0125
1	3	2	0.025
1	4	2	0.025
2	1	2	0.025
2	2	21	0.2625
2	3	5	0.0625
2	4	3	0.0375
2	5	1	0.0125
3	2	9	0.1125
3	3	13	0.1625
3	4	4	0.05
3	5	1	0.0125
4	1	2	0.025
4	2	3	0.0375
4	3	2	0.025
4	4	1	0.0125
4	5	1	0.0125
5	2	1	0.0125
5	3	3	0.0375
5	4	2	0.025
5	5	1	0.0125
d14 to d21
1	2	3	0.0365854
1	3	1	0.0121951
2	2	25	0.304878
2	3	8	0.097561
2	4	1	0.0121951
2	5	1	0.0121951
3	2	8	0.097561
3	3	15	0.182927
3	4	1	0.0121951
3	5	3	0.0365854
4	2	6	0.0731707
4	3	1	0.0121951
4	4	3	0.0365854
4	5	1	0.0121951
5	2	2	0.0243902
5	3	1	0.0121951
5	4	1	0.0121951
5	5	1	0.0121951

## Sheet: Table S3 
title	Bin	TaxonRelativeAbundance	Domain	Phylum	Class	Order	Family	Genus	Species
ASV_1195066	Bin1	0.00013288	d__Bacteria	p__Patescibacteria	c__Saccharimonadia	o__Saccharimonadales	f__Saccharimonadaceae	g__Candidatus_Saccharimonas	s__uncultured_rumen
ASV_1464318	Bin1	0.000132721	d__Bacteria	p__Patescibacteria	c__Saccharimonadia	o__Saccharimonadales	f__Saccharimonadaceae	g__Candidatus_Saccharimonas	s__uncultured_rumen
ASV_1480577	Bin1	0.000246871	d__Bacteria	p__Patescibacteria	c__Saccharimonadia	o__Saccharimonadales	f__Saccharimonadaceae	g__Candidatus_Saccharimonas	s__uncultured_rumen
ASV_1701539	Bin1	0.000127361	d__Bacteria	p__Patescibacteria	c__Saccharimonadia	o__Saccharimonadales	f__Saccharimonadaceae	g__Candidatus_Saccharimonas	s__uncultured_rumen
ASV_2034153	Bin1	0.000155217	d__Bacteria	p__Patescibacteria	c__Saccharimonadia	o__Saccharimonadales	f__Saccharimonadaceae	g__Candidatus_Saccharimonas	s__uncultured_rumen
ASV_598111	Bin1	0.000135027	d__Bacteria	p__Patescibacteria	c__Saccharimonadia	o__Saccharimonadales	f__Saccharimonadaceae	g__Candidatus_Saccharimonas	s__uncultured_rumen
ASV_1106802	Bin10	0.000190966	d__Bacteria	p__Firmicutes	c__Clostridia	o__Oscillospirales	f__Oscillospiraceae	g__UCG-005	s__uncultured_rumen
ASV_136536	Bin10	0.00252603	d__Bacteria	p__Firmicutes	c__Clostridia	o__Oscillospirales	f__Oscillospiraceae	g__UCG-005	s__uncultured_rumen
ASV_1456220	Bin10	0.000328977	d__Bacteria	p__Firmicutes	c__Clostridia	o__Oscillospirales	f__Oscillospiraceae	g__UCG-005	s__uncultured_rumen
ASV_1803159	Bin10	0.00029316	d__Bacteria	p__Firmicutes	c__Clostridia	o__Oscillospirales	f__Oscillospiraceae	g__UCG-005	s__uncultured_rumen
ASV_1949893	Bin10	0.00319023	d__Bacteria	p__Firmicutes	c__Clostridia	o__Oscillospirales	f__Oscillospiraceae	g__UCG-005	s__uncultured_rumen
ASV_319200	Bin10	0.000204407	d__Bacteria	p__Firmicutes	c__Clostridia	o__Oscillospirales	f__Oscillospiraceae	g__UCG-005	s__uncultured_rumen
ASV_415755	Bin10	0.000734705	d__Bacteria	p__Firmicutes	c__Clostridia	o__Oscillospirales	f__Oscillospiraceae	g__UCG-005	s__uncultured_Ruminococcaceae
ASV_547081	Bin10	0.00054444	d__Bacteria	p__Firmicutes	c__Clostridia	o__Oscillospirales	f__Oscillospiraceae	g__UCG-005	s__uncultured_Ruminococcaceae
ASV_871407	Bin10	0.000134766	d__Bacteria	p__Firmicutes	c__Clostridia	o__Oscillospirales	f__Oscillospiraceae	g__UCG-005	s__uncultured_rumen
ASV_971040	Bin10	0.000404125	d__Bacteria	p__Firmicutes	c__Clostridia	o__Oscillospirales	f__Oscillospiraceae	g__UCG-005	s__uncultured_rumen
ASV_1115526	Bin100	0.000245607	d__Bacteria	p__Bacteroidota	c__Bacteroidia	o__Bacteroidales	f__Muribaculaceae	g__Muribaculaceae	s__uncultured_rumen
ASV_1274658	Bin100	0.000195015	d__Bacteria	p__Bacteroidota	c__Bacteroidia	o__Bacteroidales	f__Muribaculaceae	g__Muribaculaceae	s__uncultured_rumen
ASV_1292429	Bin100	0.00156738	d__Bacteria	p__Bacteroidota	c__Bacteroidia	o__Bacteroidales	f__Muribaculaceae	g__Muribaculaceae	s__uncultured_rumen
ASV_1870767	Bin100	0.000262535	d__Bacteria	p__Bacteroidota	c__Bacteroidia	o__Bacteroidales	f__Muribaculaceae	g__Muribaculaceae	s__uncultured_rumen
ASV_2085998	Bin100	0.000217759	d__Bacteria	p__Bacteroidota	c__Bacteroidia	o__Bacteroidales	f__Muribaculaceae	g__Muribaculaceae	s__uncultured_rumen
ASV_283628	Bin100	0.000142262	d__Bacteria	p__Bacteroidota	c__Bacteroidia	o__Bacteroidales	f__Muribaculaceae	g__Muribaculaceae	s__uncultured_rumen
ASV_507978	Bin100	0.00087326	d__Bacteria	p__Bacteroidota	c__Bacteroidia	o__Bacteroidales	f__Muribaculaceae	g__Muribaculaceae	s__uncultured_rumen
ASV_527086	Bin100	0.000531599	d__Bacteria	p__Bacteroidota	c__Bacteroidia	o__Bacteroidales	f__Muribaculaceae	g__Muribaculaceae	s__uncultured_rumen
ASV_596229	Bin100	0.00285432	d__Bacteria	p__Bacteroidota	c__Bacteroidia	o__Bacteroidales	f__Muribaculaceae	g__Muribaculaceae	s__uncultured_rumen
ASV_650886	Bin100	0.000415332	d__Bacteria	p__Bacteroidota	c__Bacteroidia	o__Bacteroidales	f__Muribaculaceae	g__Muribaculaceae	s__uncultured_rumen
ASV_652462	Bin100	0.000364783	d__Bacteria	p__Bacteroidota	c__Bacteroidia	o__Bacteroidales	f__Muribaculaceae	g__Muribaculaceae	s__uncultured_rumen
ASV_774171	Bin100	0.000161302	d__Bacteria	p__Bacteroidota	c__Bacteroidia	o__Bacteroidales	f__Muribaculaceae	g__Muribaculaceae	s__uncultured_rumen
ASV_870852	Bin100	0.000784047	d__Bacteria	p__Bacteroidota	c__Bacteroidia	o__Bacteroidales	f__Muribaculaceae	g__Muribaculaceae	s__uncultured_rumen
ASV_933103	Bin100	0.000269429	d__Bacteria	p__Bacteroidota	c__Bacteroidia	o__Bacteroidales	f__Muribaculaceae	g__Muribaculaceae	s__uncultured_rumen
ASV_1066125	Bin101	0.00459375	d__Bacteria	p__Bacteroidota	c__Bacteroidia	o__Bacteroidales	f__Muribaculaceae	g__Muribaculaceae	s__uncultured_rumen
ASV_1168836	Bin101	0.000554991	d__Bacteria	p__Bacteroidota	c__Bacteroidia	o__Bacteroidales	f__Muribaculaceae	g__Muribaculaceae	s__uncultured_rumen
ASV_1579527	Bin101	0.000130173	d__Bacteria	p__Bacteroidota	c__Bacteroidia	o__Bacteroidales	f__Muribaculaceae	g__Muribaculaceae	s__uncultured_rumen
ASV_1754307	Bin101	0.000209391	d__Bacteria	p__Bacteroidota	c__Bacteroidia	o__Bacteroidales	f__Muribaculaceae	g__Muribaculaceae	s__uncultured_rumen
ASV_1787093	Bin101	0.0015864	d__Bacteria	p__Bacteroidota	c__Bacteroidia	o__Bacteroidales	f__Muribaculaceae	g__Muribaculaceae	s__uncultured_rumen
ASV_516111	Bin101	0.000747049	d__Bacteria	p__Bacteroidota	c__Bacteroidia	o__Bacteroidales	f__Muribaculaceae	g__Muribaculaceae	s__unclassified_Muribaculaceae
ASV_567642	Bin101	0.00123305	d__Bacteria	p__Bacteroidota	c__Bacteroidia	o__Bacteroidales	f__Muribaculaceae	g__Muribaculaceae	s__uncultured_rumen
ASV_570341	Bin101	0.000162231	d__Bacteria	p__Bacteroidota	c__Bacteroidia	o__Bacteroidales	f__Muribaculaceae	g__Muribaculaceae	s__uncultured_rumen
ASV_62486	Bin101	0.000455753	d__Bacteria	p__Bacteroidota	c__Bacteroidia	o__Bacteroidales	f__Muribaculaceae	g__Muribaculaceae	s__uncultured_rumen
ASV_816808	Bin101	0.00014458	d__Bacteria	p__Bacteroidota	c__Bacteroidia	o__Bacteroidales	f__Muribaculaceae	g__Muribaculaceae	s__uncultured_rumen
ASV_922694	Bin101	0.000133191	d__Bacteria	p__Bacteroidota	c__Bacteroidia	o__Bacteroidales	f__Muribaculaceae	g__Muribaculaceae	s__uncultured_rumen
ASV_1075254	Bin102	0.000232148	d__Bacteria	p__Bacteroidota	c__Bacteroidia	o__Bacteroidales	f__uncultured	g__uncultured	s__uncultured_bacterium
ASV_1535321	Bin102	0.000114521	d__Bacteria	p__Bacteroidota	c__Bacteroidia	o__Bacteroidales	f__uncultured	g__uncultured	s__uncultured_rumen
ASV_2041161	Bin102	0.00080491	d__Bacteria	p__Bacteroidota	c__Bacteroidia	o__Bacteroidales	f__uncultured	g__uncultured	s__uncultured_rumen
ASV_308716	Bin102	0.000149656	d__Bacteria	p__Bacteroidota	c__Bacteroidia	o__Bacteroidales	f__uncultured	g__uncultured	s__uncultured_rumen
ASV_397913	Bin102	0.000176493	d__Bacteria	p__Bacteroidota	c__Bacteroidia	o__Bacteroidales	f__uncultured	g__uncultured	s__uncultured_rumen
ASV_536501	Bin102	0.000157191	d__Bacteria	p__Bacteroidota	c__Bacteroidia	o__Bacteroidales	f__uncultured	g__uncultured	s__uncultured_rumen
ASV_716372	Bin102	0.000264945	d__Bacteria	p__Bacteroidota	c__Bacteroidia	o__Bacteroidales	f__uncultured	g__uncultured	s__uncultured_rumen
ASV_789910	Bin102	0.000140653	d__Bacteria	p__Bacteroidota	c__Bacteroidia	o__Bacteroidales	f__uncultured	g__uncultured	s__uncultured_rumen
ASV_846846	Bin102	0.000226661	d__Bacteria	p__Bacteroidota	c__Bacteroidia	o__Bacteroidales	f__uncultured	g__uncultured	s__uncultured_rumen
ASV_1203093	Bin103	0.000142646	d__Bacteria	p__Bacteroidota	c__Bacteroidia	o__Bacteroidales	f__Prevotellaceae	g__Prevotellaceae_UCG-003	s__uncultured_bacterium
ASV_1304455	Bin103	0.00113883	d__Bacteria	p__Bacteroidota	c__Bacteroidia	o__Bacteroidales	f__Prevotellaceae	g__Prevotellaceae_UCG-003	s__uncultured_rumen
ASV_1687457	Bin103	0.000494665	d__Bacteria	p__Bacteroidota	c__Bacteroidia	o__Bacteroidales	f__Prevotellaceae	g__Prevotellaceae_UCG-003	s__uncultured_rumen
ASV_1866342	Bin103	0.0005154	d__Bacteria	p__Bacteroidota	c__Bacteroidia	o__Bacteroidales	f__Prevotellaceae	g__Prevotellaceae_UCG-003	s__uncultured_rumen
ASV_1887173	Bin103	0.000356515	d__Bacteria	p__Bacteroidota	c__Bacteroidia	o__Bacteroidales	f__Prevotellaceae	g__Prevotellaceae_UCG-003	s__uncultured_rumen
ASV_203683	Bin103	0.000330517	d__Bacteria	p__Bacteroidota	c__Bacteroidia	o__Bacteroidales	f__Prevotellaceae	g__Prevotellaceae_UCG-003	s__uncultured_bacterium
ASV_207021	Bin103	0.000177978	d__Bacteria	p__Bacteroidota	c__Bacteroidia	o__Bacteroidales	f__Prevotellaceae	g__Prevotellaceae_UCG-003	s__uncultured_rumen
ASV_401273	Bin103	0.00228812	d__Bacteria	p__Bacteroidota	c__Bacteroidia	o__Bacteroidales	f__Prevotellaceae	g__Prevotellaceae_UCG-003	s__unclassified_Prevotellaceae_UCG-003
ASV_1010660	Bin104	0.0002915	d__Bacteria	p__Bacteroidota	c__Bacteroidia	o__Bacteroidales	f__Prevotellaceae	g__Prevotellaceae_UCG-003	s__uncultured_rumen
ASV_1029864	Bin104	0.000144513	d__Bacteria	p__Bacteroidota	c__Bacteroidia	o__Bacteroidales	f__Prevotellaceae	g__Prevotellaceae_UCG-003	s__uncultured_rumen
ASV_1257522	Bin104	0.000199934	d__Bacteria	p__Bacteroidota	c__Bacteroidia	o__Bacteroidales	f__Prevotellaceae	g__Prevotellaceae_UCG-003	s__uncultured_rumen
ASV_1626127	Bin104	0.000155967	d__Bacteria	p__Bacteroidota	c__Bacteroidia	o__Bacteroidales	f__Prevotellaceae	g__Prevotellaceae_UCG-003	s__uncultured_rumen
ASV_1750006	Bin104	0.000660798	d__Bacteria	p__Bacteroidota	c__Bacteroidia	o__Bacteroidales	f__Prevotellaceae	g__Prevotellaceae_UCG-003	s__uncultured_rumen
ASV_498318	Bin104	0.000182803	d__Bacteria	p__Bacteroidota	c__Bacteroidia	o__Bacteroidales	f__Prevotellaceae	g__Prevotellaceae_UCG-003	s__uncultured_rumen
ASV_509099	Bin104	0.000440036	d__Bacteria	p__Bacteroidota	c__Bacteroidia	o__Bacteroidales	f__Prevotellaceae	g__Prevotellaceae_UCG-003	s__uncultured_rumen
ASV_727278	Bin104	0.000481432	d__Bacteria	p__Bacteroidota	c__Bacteroidia	o__Bacteroidales	f__Prevotellaceae	g__Prevotellaceae_UCG-003	s__uncultured_rumen
ASV_1141539	Bin105	0.00145653	d__Bacteria	p__Bacteroidota	c__Bacteroidia	o__Bacteroidales	f__Prevotellaceae	g__Prevotellaceae_UCG-003	s__unclassified_Prevotellaceae_UCG-003
ASV_1182451	Bin105	0.000394991	d__Bacteria	p__Bacteroidota	c__Bacteroidia	o__Bacteroidales	f__Prevotellaceae	g__Prevotellaceae_UCG-003	s__uncultured_rumen
ASV_1198441	Bin105	0.000373031	d__Bacteria	p__Bacteroidota	c__Bacteroidia	o__Bacteroidales	f__Prevotellaceae	g__Prevotellaceae_UCG-003	s__uncultured_rumen
ASV_1988337	Bin105	0.000324075	d__Bacteria	p__Bacteroidota	c__Bacteroidia	o__Bacteroidales	f__Prevotellaceae	g__Prevotellaceae_UCG-003	s__uncultured_rumen
ASV_1994032	Bin105	0.000195281	d__Bacteria	p__Bacteroidota	c__Bacteroidia	o__Bacteroidales	f__Prevotellaceae	g__Prevotellaceae_UCG-003	s__unclassified_Prevotellaceae_UCG-003
ASV_722112	Bin105	0.00024265	d__Bacteria	p__Bacteroidota	c__Bacteroidia	o__Bacteroidales	f__Prevotellaceae	g__Prevotellaceae_UCG-003	s__unclassified_Prevotellaceae_UCG-003
ASV_1022805	Bin106	0.00012884	d__Bacteria	p__Bacteroidota	c__Bacteroidia	o__Bacteroidales	f__Prevotellaceae	g__Prevotellaceae_UCG-003	s__uncultured_rumen
ASV_1467061	Bin106	0.000196159	d__Bacteria	p__Bacteroidota	c__Bacteroidia	o__Bacteroidales	f__Prevotellaceae	g__Prevotellaceae	s__uncultured_bacterium
ASV_1524197	Bin106	0.000596496	d__Bacteria	p__Bacteroidota	c__Bacteroidia	o__Bacteroidales	f__Prevotellaceae	g__Prevotellaceae_UCG-003	s__uncultured_rumen
ASV_161714	Bin106	0.000599074	d__Bacteria	p__Bacteroidota	c__Bacteroidia	o__Bacteroidales	f__Prevotellaceae	g__Prevotellaceae_UCG-003	s__uncultured_rumen
ASV_1754636	Bin106	0.00092479	d__Bacteria	p__Bacteroidota	c__Bacteroidia	o__Bacteroidales	f__Prevotellaceae	g__Prevotellaceae_UCG-003	s__unidentified_rumen
ASV_1807089	Bin106	0.00050926	d__Bacteria	p__Bacteroidota	c__Bacteroidia	o__Bacteroidales	f__Prevotellaceae	g__Prevotellaceae_UCG-004	s__uncultured_bacterium
ASV_1914813	Bin106	0.000280255	d__Bacteria	p__Bacteroidota	c__Bacteroidia	o__Bacteroidales	f__Prevotellaceae	g__Prevotellaceae_UCG-003	s__uncultured_rumen
ASV_2008018	Bin106	0.000984707	d__Bacteria	p__Bacteroidota	c__Bacteroidia	o__Bacteroidales	f__Prevotellaceae	g__Prevotellaceae_UCG-003	s__uncultured_rumen
ASV_2095199	Bin106	0.000190085	d__Bacteria	p__Bacteroidota	c__Bacteroidia	o__Bacteroidales	f__Prevotellaceae	g__Prevotellaceae_UCG-003	s__uncultured_rumen
ASV_388836	Bin106	0.000254601	d__Bacteria	p__Bacteroidota	c__Bacteroidia	o__Bacteroidales	f__Prevotellaceae	g__Prevotellaceae_UCG-003	s__unclassified_Prevotellaceae_UCG-003
ASV_414992	Bin106	0.000718867	d__Bacteria	p__Bacteroidota	c__Bacteroidia	o__Bacteroidales	f__Prevotellaceae	g__Prevotellaceae_UCG-003	s__uncultured_rumen
ASV_508382	Bin106	0.000294033	d__Bacteria	p__Bacteroidota	c__Bacteroidia	o__Bacteroidales	f__Prevotellaceae	g__Prevotellaceae_UCG-003	s__uncultured_rumen
ASV_1030292	Bin107	0.000335125	d__Bacteria	p__Bacteroidota	c__Bacteroidia	o__Bacteroidales	f__p-251-o5	g__p-251-o5	s__uncultured_rumen
ASV_1037427	Bin107	0.000507618	d__Bacteria	p__Bacteroidota	c__Bacteroidia	o__Bacteroidales	f__uncultured	g__uncultured	s__uncultured_rumen
ASV_1134317	Bin107	0.00025104	d__Bacteria	p__Bacteroidota	c__Bacteroidia	o__Bacteroidales	f__Prevotellaceae	g__Prevotellaceae_UCG-001	s__uncultured_bacterium
ASV_1239898	Bin107	0.000162418	d__Bacteria	p__Bacteroidota	c__Bacteroidia	o__Bacteroidales	f__Bacteroidales_UCG-001	g__Bacteroidales_UCG-001	s__uncultured_rumen
ASV_1409437	Bin107	0.000338392	d__Bacteria	p__Bacteroidota	c__Bacteroidia	o__Bacteroidales	f__Prevotellaceae	g__Prevotellaceae_UCG-004	s__unidentified_rumen
ASV_1435957	Bin107	0.00041549	d__Bacteria	p__Bacteroidota	c__Bacteroidia	o__Bacteroidales	f__Prevotellaceae	g__Prevotellaceae_Ga6A1_group	s__uncultured_rumen
ASV_1511082	Bin107	0.000287258	d__Bacteria	p__Bacteroidota	c__Bacteroidia	o__Bacteroidales	f__p-251-o5	g__p-251-o5	s__uncultured_rumen
ASV_1562649	Bin107	0.000309413	d__Bacteria	p__Bacteroidota	c__Bacteroidia	o__Bacteroidales	f__Bacteroidales_UCG-001	g__Bacteroidales_UCG-001	s__uncultured_rumen
ASV_1641787	Bin107	0.000137884	d__Bacteria	p__Bacteroidota	c__Bacteroidia	o__Bacteroidales	f__Prevotellaceae	g__Prevotellaceae_UCG-001	s__uncultured_rumen
ASV_169943	Bin107	0.000944572	d__Bacteria	p__Patescibacteria	c__Gracilibacteria	o__Absconditabacteriales_(SR1)	f__Absconditabacteriales_(SR1)	g__Absconditabacteriales_(SR1)	s__uncultured_rumen
ASV_1771434	Bin107	0.000361911	d__Bacteria	p__Bacteroidota	c__Bacteroidia	o__Bacteroidales	f__p-251-o5	g__p-251-o5	s__uncultured_rumen
ASV_1849030	Bin107	0.000577137	d__Bacteria	p__Bacteroidota	c__Bacteroidia	o__Bacteroidales	f__Prevotellaceae	g__Prevotellaceae_UCG-004	s__uncultured_rumen
ASV_1856366	Bin107	0.000669439	d__Bacteria	p__Bacteroidota	c__Bacteroidia	o__Bacteroidales	f__Prevotellaceae	g__Prevotellaceae_UCG-001	s__uncultured_rumen
ASV_1891946	Bin107	0.000338197	d__Bacteria	p__Bacteroidota	c__Bacteroidia	o__Bacteroidales	f__Prevotellaceae	g__Alloprevotella	s__uncultured_bacterium
ASV_1895261	Bin107	0.000241157	d__Bacteria	p__Bacteroidota	c__Bacteroidia	o__Bacteroidales	f__Prevotellaceae	g__Prevotellaceae_UCG-001	s__uncultured_Prevotellaceae
ASV_1994281	Bin107	0.00117591	d__Bacteria	p__Bacteroidota	c__Bacteroidia	o__Bacteroidales	f__Prevotellaceae	g__Prevotellaceae_UCG-001	s__uncultured_rumen
ASV_1998569	Bin107	0.000321115	d__Bacteria	p__Bacteroidota	c__Bacteroidia	o__Bacteroidales	f__uncultured	g__uncultured	s__unclassified_uncultured
ASV_2037617	Bin107	0.000309713	d__Bacteria	p__Bacteroidota	c__Bacteroidia	o__Bacteroidales	f__Prevotellaceae	g__Prevotellaceae_UCG-004	s__uncultured_rumen
ASV_2068481	Bin107	0.000362569	d__Bacteria	p__Bacteroidota	c__Bacteroidia	o__Bacteroidales	f__uncultured	g__uncultured	s__uncultured_rumen
ASV_355132	Bin107	0.000529248	d__Bacteria	p__Bacteroidota	c__Bacteroidia	o__Bacteroidales	f__Prevotellaceae	g__Prevotellaceae_UCG-004	s__uncultured_rumen
ASV_413572	Bin107	0.000493668	d__Bacteria	p__Bacteroidota	c__Bacteroidia	o__Bacteroidales	f__p-251-o5	g__p-251-o5	s__uncultured_rumen
ASV_451423	Bin107	0.000497796	d__Bacteria	p__Patescibacteria	c__Gracilibacteria	o__Absconditabacteriales_(SR1)	f__Absconditabacteriales_(SR1)	g__Absconditabacteriales_(SR1)	s__uncultured_rumen
ASV_732314	Bin107	0.000147347	d__Bacteria	p__Bacteroidota	c__Bacteroidia	o__Bacteroidales	f__Prevotellaceae	g__Prevotellaceae_Ga6A1_group	s__uncultured_rumen
ASV_784430	Bin107	0.000883665	d__Bacteria	p__Bacteroidota	c__Bacteroidia	o__Bacteroidales	f__Prevotellaceae	g__Prevotellaceae_Ga6A1_group	s__uncultured_rumen
ASV_900324	Bin107	0.000153231	d__Bacteria	p__Bacteroidota	c__Bacteroidia	o__Bacteroidales	f__Prevotellaceae	g__Prevotellaceae_UCG-001	s__uncultured_rumen
ASV_910491	Bin107	0.000128054	d__Bacteria	p__Bacteroidota	c__Bacteroidia	o__Bacteroidales	f__Prevotellaceae	g__Prevotellaceae_UCG-004	s__unclassified_Prevotellaceae_UCG-004
ASV_974779	Bin107	0.000539471	d__Bacteria	p__Bacteroidota	c__Bacteroidia	o__Bacteroidales	f__Prevotellaceae	g__Prevotellaceae_UCG-001	s__uncultured_rumen
ASV_1107436	Bin108	0.000232183	d__Bacteria	p__Bacteroidota	c__Bacteroidia	o__Bacteroidales	f__Prevotellaceae	g__Prevotellaceae_UCG-001	s__uncultured_rumen
ASV_1205083	Bin108	0.000166813	d__Bacteria	p__Bacteroidota	c__Bacteroidia	o__Bacteroidales	f__Prevotellaceae	g__Prevotellaceae_UCG-001	s__uncultured_rumen
ASV_1348207	Bin108	0.00013865	d__Bacteria	p__Bacteroidota	c__Bacteroidia	o__Bacteroidales	f__Prevotellaceae	g__Prevotellaceae_UCG-001	s__uncultured_rumen
ASV_354019	Bin108	0.000219791	d__Bacteria	p__Bacteroidota	c__Bacteroidia	o__Bacteroidales	f__Prevotellaceae	g__Prevotellaceae_UCG-001	s__uncultured_rumen
ASV_411793	Bin108	0.000166402	d__Bacteria	p__Bacteroidota	c__Bacteroidia	o__Bacteroidales	f__Prevotellaceae	g__Prevotellaceae_UCG-001	s__uncultured_rumen
ASV_973380	Bin108	0.000274286	d__Bacteria	p__Bacteroidota	c__Bacteroidia	o__Bacteroidales	f__Prevotellaceae	g__Prevotellaceae_UCG-001	s__uncultured_rumen
ASV_1142233	Bin109	0.000818172	d__Bacteria	p__Bacteroidota	c__Bacteroidia	o__Bacteroidales	f__Prevotellaceae	g__Prevotellaceae_UCG-001	s__uncultured_rumen
ASV_1293776	Bin109	0.0001511	d__Bacteria	p__Bacteroidota	c__Bacteroidia	o__Bacteroidales	f__Prevotellaceae	g__Prevotellaceae_UCG-001	s__uncultured_rumen
ASV_1414874	Bin109	0.000155832	d__Bacteria	p__Bacteroidota	c__Bacteroidia	o__Bacteroidales	f__Prevotellaceae	g__Prevotellaceae_UCG-001	s__uncultured_rumen
ASV_1440142	Bin109	0.000166123	d__Bacteria	p__Bacteroidota	c__Bacteroidia	o__Bacteroidales	f__Prevotellaceae	g__Prevotellaceae_UCG-001	s__uncultured_rumen
ASV_597761	Bin109	0.000269591	d__Bacteria	p__Bacteroidota	c__Bacteroidia	o__Bacteroidales	f__Prevotellaceae	g__Prevotellaceae_UCG-001	s__uncultured_bacterium
ASV_829534	Bin109	0.000427094	d__Bacteria	p__Bacteroidota	c__Bacteroidia	o__Bacteroidales	f__Prevotellaceae	g__Prevotellaceae_UCG-001	s__uncultured_rumen
ASV_1328695	Bin11	0.000319367	d__Bacteria	p__Firmicutes	c__Clostridia	o__Oscillospirales	f__Oscillospiraceae	g__unclassified_Oscillospiraceae	s__unclassified_Oscillospiraceae
ASV_1330821	Bin11	0.000459621	d__Bacteria	p__Firmicutes	c__Clostridia	o__Oscillospirales	f__Oscillospiraceae	g__Papillibacter	s__uncultured_rumen
ASV_1794326	Bin11	0.000411557	d__Bacteria	p__Firmicutes	c__Clostridia	o__Oscillospirales	f__Oscillospiraceae	g__Papillibacter	s__uncultured_rumen
ASV_1993517	Bin11	0.000248671	d__Bacteria	p__Firmicutes	c__Clostridia	o__Oscillospirales	f__Oscillospiraceae	g__Papillibacter	s__uncultured_rumen
ASV_680501	Bin11	0.000228745	d__Bacteria	p__Firmicutes	c__Clostridia	o__Oscillospirales	f__Oscillospiraceae	g__unclassified_Oscillospiraceae	s__unclassified_Oscillospiraceae
ASV_729799	Bin11	0.00108059	d__Bacteria	p__Firmicutes	c__Clostridia	o__Oscillospirales	f__Oscillospiraceae	g__Papillibacter	s__uncultured_rumen
ASV_1291978	Bin110	0.000270297	d__Bacteria	p__Bacteroidota	c__Bacteroidia	o__Bacteroidales	f__Prevotellaceae	g__Prevotella	s__uncultured_bacterium
ASV_1341213	Bin110	0.000289488	d__Bacteria	p__Bacteroidota	c__Bacteroidia	o__Bacteroidales	f__Prevotellaceae	g__Prevotella	s__uncultured_bacterium
ASV_1696236	Bin110	0.000401017	d__Bacteria	p__Bacteroidota	c__Bacteroidia	o__Bacteroidales	f__Prevotellaceae	g__Prevotellaceae_UCG-001	s__unclassified_Prevotellaceae_UCG-001
ASV_1799599	Bin110	0.00120675	d__Bacteria	p__Bacteroidota	c__Bacteroidia	o__Bacteroidales	f__Prevotellaceae	g__Prevotellaceae_UCG-001	s__unclassified_Prevotellaceae_UCG-001
ASV_435791	Bin110	0.000257467	d__Bacteria	p__Bacteroidota	c__Bacteroidia	o__Bacteroidales	f__Prevotellaceae	g__Prevotella	s__uncultured_bacterium
ASV_492751	Bin110	0.000145875	d__Bacteria	p__Bacteroidota	c__Bacteroidia	o__Bacteroidales	f__Prevotellaceae	g__Prevotella	s__uncultured_bacterium
ASV_498229	Bin110	0.000377491	d__Bacteria	p__Bacteroidota	c__Bacteroidia	o__Bacteroidales	f__Prevotellaceae	g__Prevotellaceae_UCG-001	s__unclassified_Prevotellaceae_UCG-001
ASV_531298	Bin110	0.000425583	d__Bacteria	p__Bacteroidota	c__Bacteroidia	o__Bacteroidales	f__Prevotellaceae	g__Prevotella	s__uncultured_bacterium
ASV_54062	Bin110	0.000388291	d__Bacteria	p__Bacteroidota	c__Bacteroidia	o__Bacteroidales	f__Prevotellaceae	g__Prevotellaceae_UCG-001	s__unclassified_Prevotellaceae_UCG-001
ASV_57669	Bin110	0.000401359	d__Bacteria	p__Bacteroidota	c__Bacteroidia	o__Bacteroidales	f__Prevotellaceae	g__uncultured	s__unclassified_uncultured
ASV_1602025	Bin111	0.000209529	d__Bacteria	p__Bacteroidota	c__Bacteroidia	o__Bacteroidales	f__Prevotellaceae	g__Prevotellaceae_NK3B31_group	s__uncultured_rumen
ASV_1765700	Bin111	0.000172114	d__Bacteria	p__Bacteroidota	c__Bacteroidia	o__Bacteroidales	f__Prevotellaceae	g__Prevotellaceae_NK3B31_group	s__uncultured_rumen
ASV_1870775	Bin111	0.000358493	d__Bacteria	p__Bacteroidota	c__Bacteroidia	o__Bacteroidales	f__Prevotellaceae	g__unclassified_Prevotellaceae	s__unclassified_Prevotellaceae
ASV_1907040	Bin111	0.000331645	d__Bacteria	p__Bacteroidota	c__Bacteroidia	o__Bacteroidales	f__Prevotellaceae	g__Prevotellaceae_NK3B31_group	s__uncultured_rumen
ASV_45961	Bin111	0.000298929	d__Bacteria	p__Bacteroidota	c__Bacteroidia	o__Bacteroidales	f__Prevotellaceae	g__Prevotellaceae_UCG-001	s__uncultured_bacterium
ASV_891356	Bin111	0.000167426	d__Bacteria	p__Bacteroidota	c__Bacteroidia	o__Bacteroidales	f__Prevotellaceae	g__Prevotellaceae_NK3B31_group	s__uncultured_rumen
ASV_1059647	Bin112	0.000170263	d__Bacteria	p__Bacteroidota	c__Bacteroidia	o__Bacteroidales	f__Prevotellaceae	g__Prevotella_7	s__uncultured_bacterium
ASV_1123122	Bin112	0.000427804	d__Bacteria	p__Bacteroidota	c__Bacteroidia	o__Bacteroidales	f__Prevotellaceae	g__Prevotella_7	s__Prevotella_albensis
ASV_1329648	Bin112	0.000651957	d__Bacteria	p__Bacteroidota	c__Bacteroidia	o__Bacteroidales	f__Prevotellaceae	g__Prevotella	s__uncultured_bacterium
ASV_1392569	Bin112	0.000664524	d__Bacteria	p__Bacteroidota	c__Bacteroidia	o__Bacteroidales	f__Prevotellaceae	g__Prevotella_7	s__uncultured_rumen
ASV_1445645	Bin112	0.000138222	d__Bacteria	p__Bacteroidota	c__Bacteroidia	o__Bacteroidales	f__Prevotellaceae	g__Prevotella_7	s__uncultured_rumen
ASV_1554688	Bin112	0.000138962	d__Bacteria	p__Bacteroidota	c__Bacteroidia	o__Bacteroidales	f__Prevotellaceae	g__Prevotella_7	s__uncultured_bacterium
ASV_1669124	Bin112	0.000315327	d__Bacteria	p__Bacteroidota	c__Bacteroidia	o__Bacteroidales	f__Prevotellaceae	g__unclassified_Prevotellaceae	s__unclassified_Prevotellaceae
ASV_1688457	Bin112	0.000820358	d__Bacteria	p__Bacteroidota	c__Bacteroidia	o__Bacteroidales	f__Prevotellaceae	g__Prevotella_7	s__uncultured_rumen
ASV_1714862	Bin112	0.000221926	d__Bacteria	p__Bacteroidota	c__Bacteroidia	o__Bacteroidales	f__Prevotellaceae	g__Prevotella_7	s__unidentified_rumen
ASV_257139	Bin112	0.000699888	d__Bacteria	p__Bacteroidota	c__Bacteroidia	o__Bacteroidales	f__Prevotellaceae	g__Prevotella_7	s__unidentified_rumen
ASV_326578	Bin112	0.00136174	d__Bacteria	p__Bacteroidota	c__Bacteroidia	o__Bacteroidales	f__Prevotellaceae	g__Prevotellaceae_YAB2003_group	s__unclassified_Prevotellaceae_YAB2003_group
ASV_431098	Bin112	0.000314282	d__Bacteria	p__Bacteroidota	c__Bacteroidia	o__Bacteroidales	f__Prevotellaceae	g__Prevotella_7	s__uncultured_bacterium
ASV_484948	Bin112	0.000181688	d__Bacteria	p__Bacteroidota	c__Bacteroidia	o__Bacteroidales	f__Prevotellaceae	g__Prevotellaceae_YAB2003_group	s__unclassified_Prevotellaceae_YAB2003_group
ASV_515261	Bin112	0.000366703	d__Bacteria	p__Bacteroidota	c__Bacteroidia	o__Bacteroidales	f__Prevotellaceae	g__Prevotella_7	s__unidentified_rumen
ASV_538128	Bin112	0.000264858	d__Bacteria	p__Bacteroidota	c__Bacteroidia	o__Bacteroidales	f__Prevotellaceae	g__Prevotellaceae_YAB2003_group	s__unclassified_Prevotellaceae_YAB2003_group
ASV_745519	Bin112	0.000368156	d__Bacteria	p__Bacteroidota	c__Bacteroidia	o__Bacteroidales	f__Prevotellaceae	g__Prevotella_7	s__unidentified_rumen
ASV_1236691	Bin113	0.000399271	d__Bacteria	p__Bacteroidota	c__Bacteroidia	o__Bacteroidales	f__Prevotellaceae	g__Prevotella_7	s__uncultured_rumen
ASV_150848	Bin113	0.000170546	d__Bacteria	p__Bacteroidota	c__Bacteroidia	o__Bacteroidales	f__Prevotellaceae	g__Prevotella_7	s__uncultured_bacterium
ASV_1528151	Bin113	0.00018002	d__Bacteria	p__Bacteroidota	c__Bacteroidia	o__Bacteroidales	f__Prevotellaceae	g__Prevotella_7	s__uncultured_rumen
ASV_1610774	Bin113	0.000371518	d__Bacteria	p__Bacteroidota	c__Bacteroidia	o__Bacteroidales	f__Prevotellaceae	g__Prevotella_7	s__uncultured_rumen
ASV_259451	Bin113	0.000301657	d__Bacteria	p__Bacteroidota	c__Bacteroidia	o__Bacteroidales	f__Prevotellaceae	g__Prevotella_7	s__uncultured_rumen
ASV_43272	Bin113	0.000298777	d__Bacteria	p__Bacteroidota	c__Bacteroidia	o__Bacteroidales	f__Prevotellaceae	g__Prevotella_7	s__uncultured_rumen
ASV_551426	Bin113	0.000502076	d__Bacteria	p__Bacteroidota	c__Bacteroidia	o__Bacteroidales	f__Prevotellaceae	g__Prevotella_7	s__uncultured_rumen
ASV_798030	Bin113	0.000247747	d__Bacteria	p__Bacteroidota	c__Bacteroidia	o__Bacteroidales	f__Prevotellaceae	g__Prevotella_7	s__uncultured_rumen
ASV_849646	Bin113	0.00173774	d__Bacteria	p__Bacteroidota	c__Bacteroidia	o__Bacteroidales	f__Prevotellaceae	g__Prevotella_7	s__uncultured_rumen
ASV_873478	Bin113	0.000338841	d__Bacteria	p__Bacteroidota	c__Bacteroidia	o__Bacteroidales	f__Prevotellaceae	g__Prevotella_7	s__uncultured_rumen
ASV_958819	Bin113	0.000461785	d__Bacteria	p__Bacteroidota	c__Bacteroidia	o__Bacteroidales	f__Prevotellaceae	g__Prevotella_7	s__uncultured_rumen
ASV_1074903	Bin114	0.000117038	d__Bacteria	p__Bacteroidota	c__Bacteroidia	o__Bacteroidales	f__Prevotellaceae	g__Prevotella	s__unclassified_Prevotella
ASV_1131064	Bin114	0.000208313	d__Bacteria	p__Bacteroidota	c__Bacteroidia	o__Bacteroidales	f__Prevotellaceae	g__Prevotella	s__uncultured_Prevotellaceae
ASV_1208429	Bin114	0.000157726	d__Bacteria	p__Bacteroidota	c__Bacteroidia	o__Bacteroidales	f__Prevotellaceae	g__Prevotella	s__unclassified_Prevotella
ASV_1288323	Bin114	0.00013724	d__Bacteria	p__Bacteroidota	c__Bacteroidia	o__Bacteroidales	f__Prevotellaceae	g__Prevotella	s__uncultured_bacterium
ASV_1391438	Bin114	0.00100855	d__Bacteria	p__Bacteroidota	c__Bacteroidia	o__Bacteroidales	f__Prevotellaceae	g__unclassified_Prevotellaceae	s__unclassified_Prevotellaceae
ASV_1778094	Bin114	0.000263229	d__Bacteria	p__Bacteroidota	c__Bacteroidia	o__Bacteroidales	f__Prevotellaceae	g__unclassified_Prevotellaceae	s__unclassified_Prevotellaceae
ASV_265306	Bin114	0.000417707	d__Bacteria	p__Bacteroidota	c__Bacteroidia	o__Bacteroidales	f__Prevotellaceae	g__Prevotella	s__uncultured_bacterium
ASV_288223	Bin114	0.000263898	d__Bacteria	p__Bacteroidota	c__Bacteroidia	o__Bacteroidales	f__Prevotellaceae	g__Prevotella	s__uncultured_bacterium
ASV_741161	Bin114	0.00019927	d__Bacteria	p__Bacteroidota	c__Bacteroidia	o__Bacteroidales	f__Prevotellaceae	g__Prevotella	s__uncultured_bacterium
ASV_800823	Bin114	0.000256053	d__Bacteria	p__Bacteroidota	c__Bacteroidia	o__Bacteroidales	f__Prevotellaceae	g__unclassified_Prevotellaceae	s__unclassified_Prevotellaceae
ASV_879903	Bin114	0.000269076	d__Bacteria	p__Bacteroidota	c__Bacteroidia	o__Bacteroidales	f__Prevotellaceae	g__Prevotella	s__uncultured_Prevotellaceae
ASV_972228	Bin114	0.00103751	d__Bacteria	p__Bacteroidota	c__Bacteroidia	o__Bacteroidales	f__Prevotellaceae	g__Prevotella	s__unclassified_Prevotella
ASV_992315	Bin114	0.000220245	d__Bacteria	p__Bacteroidota	c__Bacteroidia	o__Bacteroidales	f__Prevotellaceae	g__Prevotella	s__uncultured_Prevotellaceae
ASV_1022644	Bin115	0.000206924	d__Bacteria	p__Bacteroidota	c__Bacteroidia	o__Bacteroidales	f__Prevotellaceae	g__Prevotella	s__uncultured_rumen
ASV_1136079	Bin115	0.000148333	d__Bacteria	p__Bacteroidota	c__Bacteroidia	o__Bacteroidales	f__Prevotellaceae	g__Prevotella	s__uncultured_rumen
ASV_1277225	Bin115	0.00014207	d__Bacteria	p__Bacteroidota	c__Bacteroidia	o__Bacteroidales	f__Prevotellaceae	g__Prevotella	s__uncultured_rumen
ASV_1435614	Bin115	0.000159842	d__Bacteria	p__Bacteroidota	c__Bacteroidia	o__Bacteroidales	f__Prevotellaceae	g__Prevotella	s__uncultured_rumen
ASV_165436	Bin115	0.000133088	d__Bacteria	p__Bacteroidota	c__Bacteroidia	o__Bacteroidales	f__Prevotellaceae	g__Prevotella	s__uncultured_rumen
ASV_186429	Bin115	0.000233284	d__Bacteria	p__Bacteroidota	c__Bacteroidia	o__Bacteroidales	f__Prevotellaceae	g__Prevotella	s__unclassified_Prevotella
ASV_398220	Bin115	0.000160299	d__Bacteria	p__Bacteroidota	c__Bacteroidia	o__Bacteroidales	f__Prevotellaceae	g__Prevotella	s__uncultured_rumen
ASV_943327	Bin115	0.000300558	d__Bacteria	p__Bacteroidota	c__Bacteroidia	o__Bacteroidales	f__Prevotellaceae	g__Prevotella	s__uncultured_rumen
ASV_975099	Bin115	0.000306337	d__Bacteria	p__Bacteroidota	c__Bacteroidia	o__Bacteroidales	f__Prevotellaceae	g__Prevotella	s__uncultured_rumen
ASV_1044152	Bin116	0.000317964	d__Bacteria	p__Bacteroidota	c__Bacteroidia	o__Bacteroidales	f__Prevotellaceae	g__Prevotella	s__uncultured_rumen
ASV_1891658	Bin116	0.000747342	d__Bacteria	p__Bacteroidota	c__Bacteroidia	o__Bacteroidales	f__Prevotellaceae	g__Prevotella	s__uncultured_rumen
ASV_446974	Bin116	0.00468242	d__Bacteria	p__Bacteroidota	c__Bacteroidia	o__Bacteroidales	f__Prevotellaceae	g__Prevotella	s__uncultured_rumen
ASV_526538	Bin116	0.00121277	d__Bacteria	p__Bacteroidota	c__Bacteroidia	o__Bacteroidales	f__Prevotellaceae	g__Prevotella	s__uncultured_rumen
ASV_91890	Bin116	0.00138307	d__Bacteria	p__Bacteroidota	c__Bacteroidia	o__Bacteroidales	f__Prevotellaceae	g__Prevotella	s__uncultured_rumen
ASV_1037704	Bin117	0.000151702	d__Bacteria	p__Bacteroidota	c__Bacteroidia	o__Bacteroidales	f__Prevotellaceae	g__Prevotella	s__uncultured_rumen
ASV_1186524	Bin117	0.000458346	d__Bacteria	p__Bacteroidota	c__Bacteroidia	o__Bacteroidales	f__Prevotellaceae	g__Prevotella	s__uncultured_rumen
ASV_136360	Bin117	0.000327735	d__Bacteria	p__Bacteroidota	c__Bacteroidia	o__Bacteroidales	f__Prevotellaceae	g__Prevotella	s__Prevotella_sp.
ASV_1569680	Bin117	0.000438381	d__Bacteria	p__Bacteroidota	c__Bacteroidia	o__Bacteroidales	f__Prevotellaceae	g__Prevotella_9	s__uncultured_rumen
ASV_1917265	Bin117	0.000129544	d__Bacteria	p__Bacteroidota	c__Bacteroidia	o__Bacteroidales	f__Prevotellaceae	g__Prevotella	s__uncultured_rumen
ASV_2018517	Bin117	0.000626736	d__Bacteria	p__Bacteroidota	c__Bacteroidia	o__Bacteroidales	f__Prevotellaceae	g__Prevotella	s__Prevotella_sp.
ASV_249055	Bin117	0.000141104	d__Bacteria	p__Bacteroidota	c__Bacteroidia	o__Bacteroidales	f__Prevotellaceae	g__Prevotella	s__uncultured_rumen
ASV_273491	Bin117	0.000850308	d__Bacteria	p__Bacteroidota	c__Bacteroidia	o__Bacteroidales	f__Prevotellaceae	g__Prevotella	s__uncultured_rumen
ASV_843481	Bin117	0.000295201	d__Bacteria	p__Bacteroidota	c__Bacteroidia	o__Bacteroidales	f__Prevotellaceae	g__Prevotella	s__uncultured_rumen
ASV_914241	Bin117	0.000212845	d__Bacteria	p__Bacteroidota	c__Bacteroidia	o__Bacteroidales	f__Prevotellaceae	g__Prevotella	s__uncultured_rumen
ASV_1368129	Bin118	0.00180102	d__Bacteria	p__Bacteroidota	c__Bacteroidia	o__Bacteroidales	f__Prevotellaceae	g__Prevotella	s__uncultured_rumen
ASV_1602820	Bin118	0.00196588	d__Bacteria	p__Bacteroidota	c__Bacteroidia	o__Bacteroidales	f__Prevotellaceae	g__Prevotella	s__uncultured_rumen
ASV_1787278	Bin118	0.000291394	d__Bacteria	p__Bacteroidota	c__Bacteroidia	o__Bacteroidales	f__Prevotellaceae	g__Prevotella	s__uncultured_rumen
ASV_1859514	Bin118	0.000458848	d__Bacteria	p__Bacteroidota	c__Bacteroidia	o__Bacteroidales	f__Prevotellaceae	g__Prevotella	s__uncultured_rumen
ASV_205528	Bin118	0.000447223	d__Bacteria	p__Bacteroidota	c__Bacteroidia	o__Bacteroidales	f__Prevotellaceae	g__Prevotella	s__uncultured_rumen
ASV_2103780	Bin118	0.000292936	d__Bacteria	p__Bacteroidota	c__Bacteroidia	o__Bacteroidales	f__Prevotellaceae	g__Prevotella	s__unclassified_Prevotella
ASV_302146	Bin118	0.000892938	d__Bacteria	p__Bacteroidota	c__Bacteroidia	o__Bacteroidales	f__Prevotellaceae	g__Prevotella	s__uncultured_rumen
ASV_331858	Bin118	0.000154899	d__Bacteria	p__Bacteroidota	c__Bacteroidia	o__Bacteroidales	f__Prevotellaceae	g__Prevotella	s__uncultured_rumen
ASV_340383	Bin118	0.000194282	d__Bacteria	p__Bacteroidota	c__Bacteroidia	o__Bacteroidales	f__Prevotellaceae	g__Prevotella	s__uncultured_rumen
ASV_515597	Bin118	0.000301466	d__Bacteria	p__Bacteroidota	c__Bacteroidia	o__Bacteroidales	f__Prevotellaceae	g__Prevotella	s__unclassified_Prevotella
ASV_790893	Bin118	0.000341721	d__Bacteria	p__Bacteroidota	c__Bacteroidia	o__Bacteroidales	f__Prevotellaceae	g__Prevotella	s__uncultured_rumen
ASV_1330551	Bin119	0.000453988	d__Bacteria	p__Bacteroidota	c__Bacteroidia	o__Bacteroidales	f__Prevotellaceae	g__Prevotella	s__uncultured_rumen
ASV_138977	Bin119	0.000222286	d__Bacteria	p__Bacteroidota	c__Bacteroidia	o__Bacteroidales	f__Prevotellaceae	g__Prevotella	s__uncultured_rumen
ASV_202241	Bin119	0.00235048	d__Bacteria	p__Bacteroidota	c__Bacteroidia	o__Bacteroidales	f__Prevotellaceae	g__Prevotella	s__uncultured_rumen
ASV_2063148	Bin119	0.000292513	d__Bacteria	p__Bacteroidota	c__Bacteroidia	o__Bacteroidales	f__Prevotellaceae	g__Prevotella	s__uncultured_rumen
ASV_2069958	Bin119	0.000154941	d__Bacteria	p__Bacteroidota	c__Bacteroidia	o__Bacteroidales	f__Prevotellaceae	g__Prevotella	s__uncultured_rumen
ASV_292538	Bin119	0.000589149	d__Bacteria	p__Bacteroidota	c__Bacteroidia	o__Bacteroidales	f__Prevotellaceae	g__Prevotella	s__uncultured_rumen
ASV_409470	Bin119	0.000377516	d__Bacteria	p__Bacteroidota	c__Bacteroidia	o__Bacteroidales	f__Prevotellaceae	g__Prevotella	s__uncultured_rumen
ASV_633212	Bin119	0.000262447	d__Bacteria	p__Bacteroidota	c__Bacteroidia	o__Bacteroidales	f__Prevotellaceae	g__Prevotella	s__uncultured_rumen
ASV_823419	Bin119	0.000782826	d__Bacteria	p__Bacteroidota	c__Bacteroidia	o__Bacteroidales	f__Prevotellaceae	g__Prevotella	s__uncultured_rumen
ASV_125854	Bin12	0.000372839	d__Bacteria	p__Firmicutes	c__Clostridia	o__Lachnospirales	f__Lachnospiraceae	g__Blautia	s__unclassified_Blautia
ASV_1268699	Bin12	0.000216771	d__Bacteria	p__Firmicutes	c__Clostridia	o__Lachnospirales	f__Lachnospiraceae	g__Blautia	s__unclassified_Blautia
ASV_1522580	Bin12	0.000581731	d__Bacteria	p__Firmicutes	c__Clostridia	o__Lachnospirales	f__Lachnospiraceae	g__Blautia	s__unclassified_Blautia
ASV_1843655	Bin12	0.000725751	d__Bacteria	p__Firmicutes	c__Clostridia	o__Lachnospirales	f__Lachnospiraceae	g__unclassified_Lachnospiraceae	s__unclassified_Lachnospiraceae
ASV_26073	Bin12	0.000299738	d__Bacteria	p__Firmicutes	c__Clostridia	o__Lachnospirales	f__Lachnospiraceae	g__Blautia	s__unclassified_Blautia
ASV_977745	Bin12	0.000149315	d__Bacteria	p__Firmicutes	c__Clostridia	o__Lachnospirales	f__Lachnospiraceae	g__unclassified_Lachnospiraceae	s__unclassified_Lachnospiraceae
ASV_1176750	Bin120	0.00019939	d__Bacteria	p__Bacteroidota	c__Bacteroidia	o__Bacteroidales	f__Prevotellaceae	g__Prevotella	s__uncultured_rumen
ASV_2115906	Bin120	0.000372773	d__Bacteria	p__Bacteroidota	c__Bacteroidia	o__Bacteroidales	f__Prevotellaceae	g__Prevotella	s__uncultured_rumen
ASV_32505	Bin120	0.000282055	d__Bacteria	p__Bacteroidota	c__Bacteroidia	o__Bacteroidales	f__Prevotellaceae	g__Prevotella	s__uncultured_rumen
ASV_602501	Bin120	0.000131609	d__Bacteria	p__Bacteroidota	c__Bacteroidia	o__Bacteroidales	f__Prevotellaceae	g__Prevotella	s__uncultured_rumen
ASV_741781	Bin120	0.00045681	d__Bacteria	p__Bacteroidota	c__Bacteroidia	o__Bacteroidales	f__Prevotellaceae	g__Prevotella	s__uncultured_rumen
ASV_1037716	Bin121	0.000160594	d__Bacteria	p__Bacteroidota	c__Bacteroidia	o__Bacteroidales	f__Prevotellaceae	g__Prevotella	s__unclassified_Prevotella
ASV_1219902	Bin121	0.000117802	d__Bacteria	p__Bacteroidota	c__Bacteroidia	o__Bacteroidales	f__Prevotellaceae	g__Prevotella	s__unclassified_Prevotella
ASV_1222452	Bin121	0.000143491	d__Bacteria	p__Bacteroidota	c__Bacteroidia	o__Bacteroidales	f__Prevotellaceae	g__Prevotella	s__unclassified_Prevotella
ASV_1333580	Bin121	0.000161621	d__Bacteria	p__Bacteroidota	c__Bacteroidia	o__Bacteroidales	f__Prevotellaceae	g__Prevotella	s__unclassified_Prevotella
ASV_1388116	Bin121	0.00073036	d__Bacteria	p__Bacteroidota	c__Bacteroidia	o__Bacteroidales	f__Prevotellaceae	g__Prevotella	s__Prevotella_bryantii
ASV_1543874	Bin121	0.000313074	d__Bacteria	p__Firmicutes	c__Clostridia	o__Lachnospirales	f__Lachnospiraceae	g__Lachnospiraceae_UCG-004	s__uncultured_rumen
ASV_1654583	Bin121	0.000273489	d__Bacteria	p__Bacteroidota	c__Bacteroidia	o__Bacteroidales	f__Prevotellaceae	g__Prevotella	s__uncultured_rumen
ASV_188734	Bin121	0.00215966	d__Bacteria	p__Bacteroidota	c__Bacteroidia	o__Bacteroidales	f__Prevotellaceae	g__Prevotella	s__Prevotella_bryantii
ASV_764103	Bin121	0.000146202	d__Bacteria	p__Bacteroidota	c__Bacteroidia	o__Bacteroidales	f__Prevotellaceae	g__Prevotella	s__Prevotella_bryantii
ASV_1070965	Bin122	0.000303629	d__Bacteria	p__Bacteroidota	c__Bacteroidia	o__Bacteroidales	f__Prevotellaceae	g__Prevotella	s__uncultured_rumen
ASV_113593	Bin122	0.000318382	d__Bacteria	p__Bacteroidota	c__Bacteroidia	o__Bacteroidales	f__Prevotellaceae	g__Prevotella	s__uncultured_rumen
ASV_1410330	Bin122	0.000443571	d__Bacteria	p__Bacteroidota	c__Bacteroidia	o__Bacteroidales	f__Prevotellaceae	g__Prevotella	s__uncultured_rumen
ASV_1548311	Bin122	0.000152652	d__Bacteria	p__Bacteroidota	c__Bacteroidia	o__Bacteroidales	f__Prevotellaceae	g__Prevotella	s__uncultured_rumen
ASV_1625258	Bin122	0.000634903	d__Bacteria	p__Bacteroidota	c__Bacteroidia	o__Bacteroidales	f__Prevotellaceae	g__Prevotella	s__uncultured_rumen
ASV_1657928	Bin122	0.000160979	d__Bacteria	p__Bacteroidota	c__Bacteroidia	o__Bacteroidales	f__Prevotellaceae	g__Prevotella	s__uncultured_rumen
ASV_1715689	Bin122	0.000324565	d__Bacteria	p__Bacteroidota	c__Bacteroidia	o__Bacteroidales	f__Prevotellaceae	g__Prevotella	s__uncultured_rumen
ASV_1782976	Bin122	0.000403365	d__Bacteria	p__Bacteroidota	c__Bacteroidia	o__Bacteroidales	f__Prevotellaceae	g__Prevotella	s__uncultured_rumen
ASV_185914	Bin122	0.000173714	d__Bacteria	p__Bacteroidota	c__Bacteroidia	o__Bacteroidales	f__Prevotellaceae	g__Prevotella	s__uncultured_rumen
ASV_2008013	Bin122	0.000155613	d__Bacteria	p__Bacteroidota	c__Bacteroidia	o__Bacteroidales	f__Prevotellaceae	g__Prevotella	s__unclassified_Prevotella
ASV_1080490	Bin123	0.00026556	d__Bacteria	p__Bacteroidota	c__Bacteroidia	o__Bacteroidales	f__Prevotellaceae	g__Prevotella	s__unclassified_Prevotella
ASV_1483023	Bin123	0.000161411	d__Bacteria	p__Bacteroidota	c__Bacteroidia	o__Bacteroidales	f__Prevotellaceae	g__Prevotella	s__uncultured_rumen
ASV_1594426	Bin123	0.00030242	d__Bacteria	p__Bacteroidota	c__Bacteroidia	o__Bacteroidales	f__Prevotellaceae	g__Prevotella	s__uncultured_rumen
ASV_2023866	Bin123	0.000682468	d__Bacteria	p__Bacteroidota	c__Bacteroidia	o__Bacteroidales	f__Prevotellaceae	g__Prevotella	s__uncultured_rumen
ASV_2074691	Bin123	0.000253734	d__Bacteria	p__Bacteroidota	c__Bacteroidia	o__Bacteroidales	f__Prevotellaceae	g__Prevotella	s__uncultured_rumen
ASV_219534	Bin123	0.000171245	d__Bacteria	p__Bacteroidota	c__Bacteroidia	o__Bacteroidales	f__Prevotellaceae	g__Prevotella	s__uncultured_rumen
ASV_350981	Bin123	0.000212358	d__Bacteria	p__Bacteroidota	c__Bacteroidia	o__Bacteroidales	f__Prevotellaceae	g__Prevotella	s__uncultured_rumen
ASV_745330	Bin123	0.000329199	d__Bacteria	p__Bacteroidota	c__Bacteroidia	o__Bacteroidales	f__Prevotellaceae	g__Prevotella	s__unidentified_rumen
ASV_953987	Bin123	0.000744559	d__Bacteria	p__Bacteroidota	c__Bacteroidia	o__Bacteroidales	f__Prevotellaceae	g__Prevotella	s__uncultured_rumen
ASV_1094284	Bin124	0.00017829	d__Bacteria	p__Bacteroidota	c__Bacteroidia	o__Bacteroidales	f__Prevotellaceae	g__Prevotella	s__uncultured_rumen
ASV_1103288	Bin124	0.00047754	d__Bacteria	p__Bacteroidota	c__Bacteroidia	o__Bacteroidales	f__Prevotellaceae	g__Prevotella	s__uncultured_rumen
ASV_1127029	Bin124	0.00142622	d__Bacteria	p__Bacteroidota	c__Bacteroidia	o__Bacteroidales	f__Prevotellaceae	g__Prevotella	s__uncultured_rumen
ASV_1176043	Bin124	0.000151548	d__Bacteria	p__Bacteroidota	c__Bacteroidia	o__Bacteroidales	f__Prevotellaceae	g__Prevotella	s__uncultured_rumen
ASV_1879068	Bin124	0.000832477	d__Bacteria	p__Bacteroidota	c__Bacteroidia	o__Bacteroidales	f__Prevotellaceae	g__Prevotella	s__uncultured_rumen
ASV_2024407	Bin124	0.000575023	d__Bacteria	p__Bacteroidota	c__Bacteroidia	o__Bacteroidales	f__Prevotellaceae	g__Prevotella	s__uncultured_rumen
ASV_228783	Bin124	0.000185562	d__Bacteria	p__Bacteroidota	c__Bacteroidia	o__Bacteroidales	f__Prevotellaceae	g__Prevotella	s__uncultured_rumen
ASV_343540	Bin124	0.000198576	d__Bacteria	p__Bacteroidota	c__Bacteroidia	o__Bacteroidales	f__Prevotellaceae	g__Prevotella	s__unclassified_Prevotella
ASV_484570	Bin124	0.000129645	d__Bacteria	p__Bacteroidota	c__Bacteroidia	o__Bacteroidales	f__Prevotellaceae	g__Prevotella	s__uncultured_rumen
ASV_1244963	Bin125	0.000515819	d__Bacteria	p__Bacteroidota	c__Bacteroidia	o__Bacteroidales	f__Prevotellaceae	g__Prevotella	s__unclassified_Prevotella
ASV_1314072	Bin125	0.000145396	d__Bacteria	p__Bacteroidota	c__Bacteroidia	o__Bacteroidales	f__Prevotellaceae	g__Prevotella	s__uncultured_rumen
ASV_1330479	Bin125	0.000152616	d__Bacteria	p__Bacteroidota	c__Bacteroidia	o__Bacteroidales	f__Prevotellaceae	g__Prevotella	s__unclassified_Prevotella
ASV_145298	Bin125	0.00116971	d__Bacteria	p__Bacteroidota	c__Bacteroidia	o__Bacteroidales	f__Prevotellaceae	g__Prevotella	s__uncultured_rumen
ASV_1490909	Bin125	0.000161873	d__Bacteria	p__Bacteroidota	c__Bacteroidia	o__Bacteroidales	f__Prevotellaceae	g__Prevotella	s__uncultured_rumen
ASV_1856911	Bin125	0.000133421	d__Bacteria	p__Bacteroidota	c__Bacteroidia	o__Bacteroidales	f__Prevotellaceae	g__Prevotella	s__uncultured_rumen
ASV_2065988	Bin125	0.000215058	d__Bacteria	p__Bacteroidota	c__Bacteroidia	o__Bacteroidales	f__Prevotellaceae	g__Prevotellaceae_UCG-001	s__uncultured_bacterium
ASV_513871	Bin125	0.000745985	d__Bacteria	p__Bacteroidota	c__Bacteroidia	o__Bacteroidales	f__Prevotellaceae	g__Prevotellaceae_UCG-001	s__uncultured_rumen
ASV_1057651	Bin126	0.000156858	d__Bacteria	p__Bacteroidota	c__Bacteroidia	o__Bacteroidales	f__Prevotellaceae	g__Prevotella	s__unclassified_Prevotella
ASV_1276674	Bin126	0.000470615	d__Bacteria	p__Bacteroidota	c__Bacteroidia	o__Bacteroidales	f__Prevotellaceae	g__Prevotella	s__uncultured_rumen
ASV_1316318	Bin126	0.000209306	d__Bacteria	p__Bacteroidota	c__Bacteroidia	o__Bacteroidales	f__Prevotellaceae	g__Prevotella	s__unclassified_Prevotella
ASV_1510253	Bin126	0.000516187	d__Bacteria	p__Bacteroidota	c__Bacteroidia	o__Bacteroidales	f__Prevotellaceae	g__Prevotella	s__uncultured_rumen
ASV_1598340	Bin126	0.000158405	d__Bacteria	p__Bacteroidota	c__Bacteroidia	o__Bacteroidales	f__Prevotellaceae	g__Prevotella	s__uncultured_rumen
ASV_1652957	Bin126	0.000272559	d__Bacteria	p__Bacteroidota	c__Bacteroidia	o__Bacteroidales	f__Prevotellaceae	g__Prevotella	s__uncultured_rumen
ASV_1653678	Bin126	0.000190548	d__Bacteria	p__Bacteroidota	c__Bacteroidia	o__Bacteroidales	f__Prevotellaceae	g__Prevotellaceae_UCG-001	s__uncultured_rumen
ASV_1785191	Bin126	0.00203643	d__Bacteria	p__Bacteroidota	c__Bacteroidia	o__Bacteroidales	f__Prevotellaceae	g__Prevotella	s__uncultured_rumen
ASV_234178	Bin126	0.000226836	d__Bacteria	p__Bacteroidota	c__Bacteroidia	o__Bacteroidales	f__Prevotellaceae	g__Prevotella	s__uncultured_rumen
ASV_408377	Bin126	0.00146095	d__Bacteria	p__Bacteroidota	c__Bacteroidia	o__Bacteroidales	f__Prevotellaceae	g__Prevotella	s__uncultured_rumen
ASV_558586	Bin126	0.00054876	d__Bacteria	p__Bacteroidota	c__Bacteroidia	o__Bacteroidales	f__Prevotellaceae	g__Prevotella	s__unclassified_Prevotella
ASV_654072	Bin126	0.000433404	d__Bacteria	p__Bacteroidota	c__Bacteroidia	o__Bacteroidales	f__Prevotellaceae	g__Prevotellaceae_UCG-001	s__uncultured_rumen
ASV_78203	Bin126	0.000230631	d__Bacteria	p__Bacteroidota	c__Bacteroidia	o__Bacteroidales	f__Prevotellaceae	g__unclassified_Prevotellaceae	s__unclassified_Prevotellaceae
ASV_917641	Bin126	0.000150622	d__Bacteria	p__Bacteroidota	c__Bacteroidia	o__Bacteroidales	f__Prevotellaceae	g__Prevotella	s__uncultured_rumen
ASV_961692	Bin126	0.000747346	d__Bacteria	p__Bacteroidota	c__Bacteroidia	o__Bacteroidales	f__Prevotellaceae	g__Prevotella	s__uncultured_rumen
ASV_10165	Bin127	0.000538949	d__Bacteria	p__Bacteroidota	c__Bacteroidia	o__Bacteroidales	f__Prevotellaceae	g__Prevotellaceae_UCG-001	s__uncultured_rumen
ASV_112872	Bin127	0.000150814	d__Bacteria	p__Bacteroidota	c__Bacteroidia	o__Bacteroidales	f__Prevotellaceae	g__Prevotellaceae_UCG-001	s__uncultured_rumen
ASV_1887291	Bin127	0.000833872	d__Bacteria	p__Bacteroidota	c__Bacteroidia	o__Bacteroidales	f__Prevotellaceae	g__Prevotellaceae_UCG-001	s__uncultured_rumen
ASV_2074514	Bin127	0.000668856	d__Bacteria	p__Bacteroidota	c__Bacteroidia	o__Bacteroidales	f__Prevotellaceae	g__Prevotella	s__unclassified_Prevotella
ASV_773872	Bin127	0.00022052	d__Bacteria	p__Bacteroidota	c__Bacteroidia	o__Bacteroidales	f__Prevotellaceae	g__Prevotella	s__uncultured_rumen
ASV_122671	Bin128	0.000134769	d__Bacteria	p__Bacteroidota	c__Bacteroidia	o__Bacteroidales	f__Prevotellaceae	g__Prevotella	s__uncultured_rumen
ASV_1409983	Bin128	0.000153034	d__Bacteria	p__Bacteroidota	c__Bacteroidia	o__Bacteroidales	f__Prevotellaceae	g__Prevotella	s__uncultured_rumen
ASV_1599962	Bin128	0.000183901	d__Bacteria	p__Bacteroidota	c__Bacteroidia	o__Bacteroidales	f__Prevotellaceae	g__Prevotella	s__unclassified_Prevotella
ASV_196830	Bin128	0.000154949	d__Bacteria	p__Bacteroidota	c__Bacteroidia	o__Bacteroidales	f__Prevotellaceae	g__Prevotella	s__unclassified_Prevotella
ASV_605846	Bin128	0.000743145	d__Bacteria	p__Bacteroidota	c__Bacteroidia	o__Bacteroidales	f__Prevotellaceae	g__Prevotella	s__uncultured_rumen
ASV_693510	Bin128	0.000298634	d__Bacteria	p__Bacteroidota	c__Bacteroidia	o__Bacteroidales	f__Prevotellaceae	g__Prevotella	s__uncultured_rumen
ASV_701248	Bin128	0.00017457	d__Bacteria	p__Bacteroidota	c__Bacteroidia	o__Bacteroidales	f__Prevotellaceae	g__Prevotella	s__unclassified_Prevotella
ASV_882629	Bin128	0.000291973	d__Bacteria	p__Bacteroidota	c__Bacteroidia	o__Bacteroidales	f__Prevotellaceae	g__Prevotella	s__uncultured_rumen
ASV_931445	Bin128	0.00082206	d__Bacteria	p__Bacteroidota	c__Bacteroidia	o__Bacteroidales	f__Prevotellaceae	g__Prevotella	s__uncultured_rumen
ASV_1228266	Bin129	0.000187562	d__Bacteria	p__Bacteroidota	c__Bacteroidia	o__Bacteroidales	f__Prevotellaceae	g__Prevotella	s__unclassified_Prevotella
ASV_545623	Bin129	0.000131215	d__Bacteria	p__Bacteroidota	c__Bacteroidia	o__Bacteroidales	f__Prevotellaceae	g__Prevotella	s__unclassified_Prevotella
ASV_618812	Bin129	0.000114584	d__Bacteria	p__Bacteroidota	c__Bacteroidia	o__Bacteroidales	f__Prevotellaceae	g__Prevotella	s__unclassified_Prevotella
ASV_627991	Bin129	0.000218921	d__Bacteria	p__Bacteroidota	c__Bacteroidia	o__Bacteroidales	f__Prevotellaceae	g__Prevotella	s__uncultured_rumen
ASV_717980	Bin129	0.00030866	d__Bacteria	p__Bacteroidota	c__Bacteroidia	o__Bacteroidales	f__Prevotellaceae	g__Prevotella	s__uncultured_rumen
ASV_741347	Bin129	0.000170728	d__Bacteria	p__Bacteroidota	c__Bacteroidia	o__Bacteroidales	f__Prevotellaceae	g__Prevotella	s__unclassified_Prevotella
ASV_1030271	Bin13	0.000443323	d__Bacteria	p__Firmicutes	c__Clostridia	o__Lachnospirales	f__Lachnospiraceae	g__Roseburia	s__uncultured_rumen
ASV_1984353	Bin13	0.000139325	d__Bacteria	p__Firmicutes	c__Clostridia	o__Lachnospirales	f__Lachnospiraceae	g__Lachnospiraceae_NK4A136_group	s__uncultured_rumen
ASV_2077885	Bin13	0.000131095	d__Bacteria	p__Firmicutes	c__Clostridia	o__Lachnospirales	f__Lachnospiraceae	g__unclassified_Lachnospiraceae	s__unclassified_Lachnospiraceae
ASV_300163	Bin13	0.000330754	d__Bacteria	p__Firmicutes	c__Clostridia	o__Lachnospirales	f__Lachnospiraceae	g__Marvinbryantia	s__uncultured_bacterium
ASV_608859	Bin13	0.00014813	d__Bacteria	p__Firmicutes	c__Clostridia	o__Lachnospirales	f__Lachnospiraceae	g__unclassified_Lachnospiraceae	s__unclassified_Lachnospiraceae
ASV_848929	Bin13	0.000152212	d__Bacteria	p__Firmicutes	c__Clostridia	o__Lachnospirales	f__Lachnospiraceae	g__Lachnospiraceae_AC2044_group	s__uncultured_bacterium
ASV_1189934	Bin130	0.000214126	d__Bacteria	p__Bacteroidota	c__Bacteroidia	o__Bacteroidales	f__Prevotellaceae	g__Prevotella	s__uncultured_rumen
ASV_1274768	Bin130	0.000188546	d__Bacteria	p__Bacteroidota	c__Bacteroidia	o__Bacteroidales	f__Prevotellaceae	g__Prevotella	s__uncultured_rumen
ASV_1453170	Bin130	0.000184698	d__Bacteria	p__Bacteroidota	c__Bacteroidia	o__Bacteroidales	f__Prevotellaceae	g__Prevotella	s__unclassified_Prevotella
ASV_151341	Bin130	0.000296667	d__Bacteria	p__Bacteroidota	c__Bacteroidia	o__Bacteroidales	f__Prevotellaceae	g__Prevotella	s__uncultured_rumen
ASV_154210	Bin130	0.00113896	d__Bacteria	p__Bacteroidota	c__Bacteroidia	o__Bacteroidales	f__Prevotellaceae	g__Prevotella	s__uncultured_rumen
ASV_1926880	Bin130	0.00020923	d__Bacteria	p__Bacteroidota	c__Bacteroidia	o__Bacteroidales	f__Prevotellaceae	g__Prevotella	s__uncultured_rumen
ASV_207088	Bin130	0.000142835	d__Bacteria	p__Bacteroidota	c__Bacteroidia	o__Bacteroidales	f__Prevotellaceae	g__Prevotella	s__uncultured_rumen
ASV_301167	Bin130	0.000584022	d__Bacteria	p__Bacteroidota	c__Bacteroidia	o__Bacteroidales	f__Prevotellaceae	g__Prevotella	s__uncultured_rumen
ASV_496595	Bin130	0.000351943	d__Bacteria	p__Bacteroidota	c__Bacteroidia	o__Bacteroidales	f__Prevotellaceae	g__Prevotella	s__uncultured_rumen
ASV_500496	Bin130	0.000443017	d__Bacteria	p__Bacteroidota	c__Bacteroidia	o__Bacteroidales	f__Prevotellaceae	g__Prevotella	s__uncultured_rumen
ASV_661806	Bin130	0.00134674	d__Bacteria	p__Bacteroidota	c__Bacteroidia	o__Bacteroidales	f__Prevotellaceae	g__Prevotella	s__uncultured_rumen
ASV_837205	Bin130	0.000259707	d__Bacteria	p__Bacteroidota	c__Bacteroidia	o__Bacteroidales	f__Prevotellaceae	g__Prevotella	s__uncultured_rumen
ASV_839988	Bin130	0.000272912	d__Bacteria	p__Bacteroidota	c__Bacteroidia	o__Bacteroidales	f__Prevotellaceae	g__Prevotella	s__uncultured_rumen
ASV_970032	Bin130	0.000236349	d__Bacteria	p__Bacteroidota	c__Bacteroidia	o__Bacteroidales	f__Prevotellaceae	g__Prevotella	s__uncultured_rumen
ASV_1124337	Bin131	0.000217548	d__Bacteria	p__Bacteroidota	c__Bacteroidia	o__Bacteroidales	f__Prevotellaceae	g__Prevotella	s__uncultured_rumen
ASV_1531975	Bin131	0.000242653	d__Bacteria	p__Bacteroidota	c__Bacteroidia	o__Bacteroidales	f__Prevotellaceae	g__Prevotella	s__uncultured_rumen
ASV_162251	Bin131	0.000192936	d__Bacteria	p__Bacteroidota	c__Bacteroidia	o__Bacteroidales	f__Prevotellaceae	g__Prevotella	s__uncultured_rumen
ASV_1990695	Bin131	0.000273715	d__Bacteria	p__Bacteroidota	c__Bacteroidia	o__Bacteroidales	f__Prevotellaceae	g__Prevotella	s__uncultured_rumen
ASV_2000073	Bin131	0.000156718	d__Bacteria	p__Bacteroidota	c__Bacteroidia	o__Bacteroidales	f__Prevotellaceae	g__Prevotella	s__uncultured_rumen
ASV_502473	Bin131	0.000168825	d__Bacteria	p__Bacteroidota	c__Bacteroidia	o__Bacteroidales	f__Prevotellaceae	g__Prevotella	s__uncultured_rumen
ASV_608746	Bin131	0.000310098	d__Bacteria	p__Bacteroidota	c__Bacteroidia	o__Bacteroidales	f__Prevotellaceae	g__Prevotella	s__uncultured_rumen
ASV_884952	Bin131	0.000344376	d__Bacteria	p__Bacteroidota	c__Bacteroidia	o__Bacteroidales	f__Prevotellaceae	g__Prevotella	s__uncultured_rumen
ASV_1801659	Bin132	0.000139248	d__Bacteria	p__Bacteroidota	c__Bacteroidia	o__Bacteroidales	f__Prevotellaceae	g__Prevotella	s__uncultured_rumen
ASV_1831059	Bin132	0.000219406	d__Bacteria	p__Bacteroidota	c__Bacteroidia	o__Bacteroidales	f__Prevotellaceae	g__Prevotella	s__unclassified_Prevotella
ASV_1882080	Bin132	0.000178207	d__Bacteria	p__Bacteroidota	c__Bacteroidia	o__Bacteroidales	f__Prevotellaceae	g__Prevotella	s__unclassified_Prevotella
ASV_2044201	Bin132	0.000130124	d__Bacteria	p__Bacteroidota	c__Bacteroidia	o__Bacteroidales	f__Prevotellaceae	g__Prevotella	s__uncultured_rumen
ASV_341577	Bin132	0.000258013	d__Bacteria	p__Bacteroidota	c__Bacteroidia	o__Bacteroidales	f__Prevotellaceae	g__Prevotella	s__uncultured_rumen
ASV_435292	Bin132	0.000163203	d__Bacteria	p__Bacteroidota	c__Bacteroidia	o__Bacteroidales	f__Prevotellaceae	g__Prevotella	s__uncultured_rumen
ASV_607098	Bin132	0.000424173	d__Bacteria	p__Bacteroidota	c__Bacteroidia	o__Bacteroidales	f__Prevotellaceae	g__Prevotella	s__uncultured_rumen
ASV_777451	Bin132	0.000578067	d__Bacteria	p__Bacteroidota	c__Bacteroidia	o__Bacteroidales	f__Prevotellaceae	g__Prevotella	s__uncultured_rumen
ASV_1179089	Bin133	0.000882729	d__Bacteria	p__Bacteroidota	c__Bacteroidia	o__Bacteroidales	f__Prevotellaceae	g__Prevotella	s__unidentified_rumen
ASV_15051	Bin133	0.00200265	d__Bacteria	p__Bacteroidota	c__Bacteroidia	o__Bacteroidales	f__Prevotellaceae	g__Prevotella	s__unidentified_rumen
ASV_1554431	Bin133	0.00243931	d__Bacteria	p__Bacteroidota	c__Bacteroidia	o__Bacteroidales	f__Prevotellaceae	g__Prevotella	s__unidentified_rumen
ASV_1820067	Bin133	0.00104976	d__Bacteria	p__Bacteroidota	c__Bacteroidia	o__Bacteroidales	f__Prevotellaceae	g__Prevotella	s__unidentified_rumen
ASV_1869851	Bin133	0.000155601	d__Bacteria	p__Bacteroidota	c__Bacteroidia	o__Bacteroidales	f__Prevotellaceae	g__Prevotella	s__unidentified_rumen
ASV_187131	Bin133	0.0020615	d__Bacteria	p__Bacteroidota	c__Bacteroidia	o__Bacteroidales	f__Prevotellaceae	g__Prevotella	s__unidentified_rumen
ASV_1885933	Bin133	0.000524193	d__Bacteria	p__Bacteroidota	c__Bacteroidia	o__Bacteroidales	f__Prevotellaceae	g__Prevotella	s__unidentified_rumen
ASV_836957	Bin133	0.000335207	d__Bacteria	p__Bacteroidota	c__Bacteroidia	o__Bacteroidales	f__Prevotellaceae	g__Prevotella	s__unidentified_rumen
ASV_937374	Bin133	0.00225468	d__Bacteria	p__Bacteroidota	c__Bacteroidia	o__Bacteroidales	f__Prevotellaceae	g__Prevotella	s__unidentified_rumen
ASV_1067586	Bin134	0.000185733	d__Bacteria	p__Bacteroidota	c__Bacteroidia	o__Bacteroidales	f__Prevotellaceae	g__Prevotella	s__uncultured_rumen
ASV_1971095	Bin134	0.000283289	d__Bacteria	p__Bacteroidota	c__Bacteroidia	o__Bacteroidales	f__Prevotellaceae	g__Prevotella	s__uncultured_rumen
ASV_2098467	Bin134	0.000657314	d__Bacteria	p__Bacteroidota	c__Bacteroidia	o__Bacteroidales	f__Prevotellaceae	g__Prevotella	s__uncultured_rumen
ASV_2099602	Bin134	0.000332052	d__Bacteria	p__Bacteroidota	c__Bacteroidia	o__Bacteroidales	f__Prevotellaceae	g__Prevotella	s__uncultured_rumen
ASV_387068	Bin134	0.000212785	d__Bacteria	p__Bacteroidota	c__Bacteroidia	o__Bacteroidales	f__Prevotellaceae	g__Prevotella	s__uncultured_rumen
ASV_542651	Bin134	0.0001913	d__Bacteria	p__Bacteroidota	c__Bacteroidia	o__Bacteroidales	f__Prevotellaceae	g__Prevotella	s__unclassified_Prevotella
ASV_937588	Bin134	0.00045849	d__Bacteria	p__Bacteroidota	c__Bacteroidia	o__Bacteroidales	f__Prevotellaceae	g__Prevotella	s__unclassified_Prevotella
ASV_147347	Bin135	0.000832343	d__Bacteria	p__Bacteroidota	c__Bacteroidia	o__Bacteroidales	f__Prevotellaceae	g__Prevotella	s__uncultured_rumen
ASV_1522066	Bin135	0.000248747	d__Bacteria	p__Bacteroidota	c__Bacteroidia	o__Bacteroidales	f__Prevotellaceae	g__Prevotella	s__unclassified_Prevotella
ASV_1552349	Bin135	0.00148193	d__Bacteria	p__Bacteroidota	c__Bacteroidia	o__Bacteroidales	f__Prevotellaceae	g__Prevotella	s__uncultured_rumen
ASV_1862254	Bin135	0.000236296	d__Bacteria	p__Bacteroidota	c__Bacteroidia	o__Bacteroidales	f__Prevotellaceae	g__Prevotella	s__unclassified_Prevotella
ASV_1866781	Bin135	0.00018589	d__Bacteria	p__Bacteroidota	c__Bacteroidia	o__Bacteroidales	f__Prevotellaceae	g__Prevotella	s__unclassified_Prevotella
ASV_2010049	Bin135	0.00141408	d__Bacteria	p__Bacteroidota	c__Bacteroidia	o__Bacteroidales	f__Prevotellaceae	g__Prevotella	s__unclassified_Prevotella
ASV_807247	Bin135	0.000182243	d__Bacteria	p__Bacteroidota	c__Bacteroidia	o__Bacteroidales	f__Prevotellaceae	g__Prevotella	s__unclassified_Prevotella
ASV_1239557	Bin136	0.00142084	d__Bacteria	p__Bacteroidota	c__Bacteroidia	o__Bacteroidales	f__Prevotellaceae	g__Prevotella	s__uncultured_rumen
ASV_150180	Bin136	0.000796798	d__Bacteria	p__Bacteroidota	c__Bacteroidia	o__Bacteroidales	f__Prevotellaceae	g__Prevotella	s__uncultured_rumen
ASV_1600331	Bin136	0.0001434	d__Bacteria	p__Bacteroidota	c__Bacteroidia	o__Bacteroidales	f__Prevotellaceae	g__Prevotella	s__Prevotella_ruminicola
ASV_1783002	Bin136	0.00361097	d__Bacteria	p__Bacteroidota	c__Bacteroidia	o__Bacteroidales	f__Prevotellaceae	g__Prevotella	s__unclassified_Prevotella
ASV_1916654	Bin136	0.002985	d__Bacteria	p__Bacteroidota	c__Bacteroidia	o__Bacteroidales	f__Prevotellaceae	g__Prevotella	s__unclassified_Prevotella
ASV_314198	Bin136	0.000382529	d__Bacteria	p__Bacteroidota	c__Bacteroidia	o__Bacteroidales	f__Prevotellaceae	g__Prevotella	s__uncultured_rumen
ASV_52185	Bin136	0.00408974	d__Bacteria	p__Bacteroidota	c__Bacteroidia	o__Bacteroidales	f__Prevotellaceae	g__Prevotella	s__uncultured_rumen
ASV_539648	Bin136	0.00015613	d__Bacteria	p__Bacteroidota	c__Bacteroidia	o__Bacteroidales	f__Prevotellaceae	g__Prevotella	s__uncultured_rumen
ASV_58098	Bin136	0.000140351	d__Bacteria	p__Bacteroidota	c__Bacteroidia	o__Bacteroidales	f__Prevotellaceae	g__Prevotella	s__uncultured_rumen
ASV_64757	Bin136	0.000465008	d__Bacteria	p__Bacteroidota	c__Bacteroidia	o__Bacteroidales	f__Prevotellaceae	g__Prevotella	s__uncultured_rumen
ASV_678223	Bin136	0.000520609	d__Bacteria	p__Bacteroidota	c__Bacteroidia	o__Bacteroidales	f__Prevotellaceae	g__Prevotella	s__unclassified_Prevotella
ASV_929537	Bin136	0.000471004	d__Bacteria	p__Bacteroidota	c__Bacteroidia	o__Bacteroidales	f__Prevotellaceae	g__Prevotella	s__uncultured_rumen
ASV_963187	Bin136	0.000259448	d__Bacteria	p__Bacteroidota	c__Bacteroidia	o__Bacteroidales	f__Prevotellaceae	g__Prevotella	s__unclassified_Prevotella
ASV_1181675	Bin137	0.000294524	d__Bacteria	p__Bacteroidota	c__Bacteroidia	o__Bacteroidales	f__Prevotellaceae	g__Prevotella	s__uncultured_rumen
ASV_1257857	Bin137	0.00177809	d__Bacteria	p__Bacteroidota	c__Bacteroidia	o__Bacteroidales	f__Prevotellaceae	g__Prevotella	s__unclassified_Prevotella
ASV_13384	Bin137	0.000152571	d__Bacteria	p__Bacteroidota	c__Bacteroidia	o__Bacteroidales	f__Prevotellaceae	g__Prevotella	s__uncultured_rumen
ASV_1349612	Bin137	0.00038231	d__Bacteria	p__Bacteroidota	c__Bacteroidia	o__Bacteroidales	f__Prevotellaceae	g__Prevotella	s__unclassified_Prevotella
ASV_1502382	Bin137	0.000450204	d__Bacteria	p__Bacteroidota	c__Bacteroidia	o__Bacteroidales	f__Prevotellaceae	g__Prevotella	s__uncultured_rumen
ASV_151927	Bin137	0.000252184	d__Bacteria	p__Bacteroidota	c__Bacteroidia	o__Bacteroidales	f__Prevotellaceae	g__Prevotella	s__unclassified_Prevotella
ASV_1711819	Bin137	0.000178248	d__Bacteria	p__Bacteroidota	c__Bacteroidia	o__Bacteroidales	f__Prevotellaceae	g__Prevotella	s__unclassified_Prevotella
ASV_1891025	Bin137	0.000200746	d__Bacteria	p__Bacteroidota	c__Bacteroidia	o__Bacteroidales	f__Prevotellaceae	g__Prevotella	s__unclassified_Prevotella
ASV_2081051	Bin137	0.000143206	d__Bacteria	p__Bacteroidota	c__Bacteroidia	o__Bacteroidales	f__Prevotellaceae	g__Prevotella	s__uncultured_rumen
ASV_521444	Bin137	0.0044452	d__Bacteria	p__Bacteroidota	c__Bacteroidia	o__Bacteroidales	f__Prevotellaceae	g__Prevotella	s__unclassified_Prevotella
ASV_598113	Bin137	0.000130105	d__Bacteria	p__Bacteroidota	c__Bacteroidia	o__Bacteroidales	f__Prevotellaceae	g__Prevotella	s__uncultured_rumen
ASV_624660	Bin137	0.000319536	d__Bacteria	p__Bacteroidota	c__Bacteroidia	o__Bacteroidales	f__Prevotellaceae	g__Prevotella	s__uncultured_rumen
ASV_103845	Bin138	0.00396009	d__Bacteria	p__Bacteroidota	c__Bacteroidia	o__Bacteroidales	f__Prevotellaceae	g__unclassified_Prevotellaceae	s__unclassified_Prevotellaceae
ASV_1225655	Bin138	0.000257793	d__Bacteria	p__Bacteroidota	c__Bacteroidia	o__Bacteroidales	f__Prevotellaceae	g__Prevotella	s__uncultured_rumen
ASV_1585674	Bin138	0.000514755	d__Bacteria	p__Bacteroidota	c__Bacteroidia	o__Bacteroidales	f__Prevotellaceae	g__Prevotella	s__unclassified_Prevotella
ASV_1593728	Bin138	0.00856034	d__Bacteria	p__Bacteroidota	c__Bacteroidia	o__Bacteroidales	f__Prevotellaceae	g__unclassified_Prevotellaceae	s__unclassified_Prevotellaceae
ASV_1879576	Bin138	0.000140028	d__Bacteria	p__Bacteroidota	c__Bacteroidia	o__Bacteroidales	f__Prevotellaceae	g__unclassified_Prevotellaceae	s__unclassified_Prevotellaceae
ASV_188651	Bin138	0.000567395	d__Bacteria	p__Bacteroidota	c__Bacteroidia	o__Bacteroidales	f__Prevotellaceae	g__Prevotella	s__uncultured_rumen
ASV_1981381	Bin138	0.000131055	d__Bacteria	p__Bacteroidota	c__Bacteroidia	o__Bacteroidales	f__Prevotellaceae	g__unclassified_Prevotellaceae	s__unclassified_Prevotellaceae
ASV_483174	Bin138	0.00160369	d__Bacteria	p__Bacteroidota	c__Bacteroidia	o__Bacteroidales	f__Prevotellaceae	g__Prevotella	s__uncultured_rumen
ASV_129587	Bin139	0.000202177	d__Bacteria	p__Bacteroidota	c__Bacteroidia	o__Bacteroidales	f__Prevotellaceae	g__Prevotella	s__Prevotella_ruminicola
ASV_140682	Bin139	0.000155766	d__Bacteria	p__Bacteroidota	c__Bacteroidia	o__Bacteroidales	f__Prevotellaceae	g__Prevotella	s__unclassified_Prevotella
ASV_1489216	Bin139	0.00097317	d__Bacteria	p__Bacteroidota	c__Bacteroidia	o__Bacteroidales	f__Prevotellaceae	g__Prevotella	s__uncultured_rumen
ASV_1553933	Bin139	0.00328972	d__Bacteria	p__Bacteroidota	c__Bacteroidia	o__Bacteroidales	f__Prevotellaceae	g__Prevotella	s__unclassified_Prevotella
ASV_1772193	Bin139	0.000967097	d__Bacteria	p__Bacteroidota	c__Bacteroidia	o__Bacteroidales	f__Prevotellaceae	g__Prevotella	s__unclassified_Prevotella
ASV_1883394	Bin139	0.00105425	d__Bacteria	p__Bacteroidota	c__Bacteroidia	o__Bacteroidales	f__Prevotellaceae	g__Prevotella	s__Prevotella_ruminicola
ASV_1904996	Bin139	0.000170269	d__Bacteria	p__Bacteroidota	c__Bacteroidia	o__Bacteroidales	f__Prevotellaceae	g__Prevotella	s__uncultured_rumen
ASV_2008558	Bin139	0.000162095	d__Bacteria	p__Bacteroidota	c__Bacteroidia	o__Bacteroidales	f__Prevotellaceae	g__Prevotella	s__unclassified_Prevotella
ASV_264694	Bin139	0.000625808	d__Bacteria	p__Bacteroidota	c__Bacteroidia	o__Bacteroidales	f__Prevotellaceae	g__Prevotella	s__unclassified_Prevotella
ASV_405931	Bin139	0.000280247	d__Bacteria	p__Bacteroidota	c__Bacteroidia	o__Bacteroidales	f__Prevotellaceae	g__Prevotella	s__unclassified_Prevotella
ASV_659974	Bin139	0.000369466	d__Bacteria	p__Bacteroidota	c__Bacteroidia	o__Bacteroidales	f__Prevotellaceae	g__Prevotella	s__unclassified_Prevotella
ASV_951477	Bin139	0.000478758	d__Bacteria	p__Bacteroidota	c__Bacteroidia	o__Bacteroidales	f__Prevotellaceae	g__Prevotella	s__unclassified_Prevotella
ASV_1122944	Bin14	0.000142408	d__Bacteria	p__Firmicutes	c__Clostridia	o__Lachnospirales	f__Lachnospiraceae	g__Lachnospiraceae_AC2044_group	s__uncultured_rumen
ASV_1758599	Bin14	0.000233686	d__Bacteria	p__Firmicutes	c__Clostridia	o__Lachnospirales	f__Lachnospiraceae	g__Lachnospiraceae_AC2044_group	s__uncultured_rumen
ASV_1854760	Bin14	0.000188225	d__Bacteria	p__Firmicutes	c__Clostridia	o__Lachnospirales	f__Lachnospiraceae	g__Lachnospiraceae_AC2044_group	s__uncultured_rumen
ASV_2117993	Bin14	0.00015854	d__Bacteria	p__Firmicutes	c__Clostridia	o__Lachnospirales	f__Lachnospiraceae	g__Lachnospiraceae_XPB1014_group	s__unclassified_Lachnospiraceae_XPB1014_group
ASV_706402	Bin14	0.00104403	d__Bacteria	p__Firmicutes	c__Clostridia	o__Lachnospirales	f__Lachnospiraceae	g__Marvinbryantia	s__uncultured_rumen
ASV_877472	Bin14	0.000427229	d__Bacteria	p__Firmicutes	c__Clostridia	o__Lachnospirales	f__Lachnospiraceae	g__Lachnospiraceae_XPB1014_group	s__unclassified_Lachnospiraceae_XPB1014_group
ASV_1603890	Bin140	0.000142382	d__Bacteria	p__Bacteroidota	c__Bacteroidia	o__Bacteroidales	f__Prevotellaceae	g__Prevotella	s__uncultured_rumen
ASV_1619010	Bin140	0.00015638	d__Bacteria	p__Bacteroidota	c__Bacteroidia	o__Bacteroidales	f__Prevotellaceae	g__Prevotella	s__unclassified_Prevotella
ASV_1959171	Bin140	0.000769445	d__Bacteria	p__Bacteroidota	c__Bacteroidia	o__Bacteroidales	f__Prevotellaceae	g__Prevotella	s__unclassified_Prevotella
ASV_2026261	Bin140	0.000266402	d__Bacteria	p__Bacteroidota	c__Bacteroidia	o__Bacteroidales	f__Prevotellaceae	g__Prevotella	s__uncultured_rumen
ASV_2073259	Bin140	0.000133928	d__Bacteria	p__Bacteroidota	c__Bacteroidia	o__Bacteroidales	f__Prevotellaceae	g__Prevotella	s__unclassified_Prevotella
ASV_727454	Bin140	0.000143467	d__Bacteria	p__Bacteroidota	c__Bacteroidia	o__Bacteroidales	f__Prevotellaceae	g__Prevotella	s__uncultured_rumen
ASV_893401	Bin140	0.00166267	d__Bacteria	p__Bacteroidota	c__Bacteroidia	o__Bacteroidales	f__Prevotellaceae	g__Prevotella	s__unclassified_Prevotella
ASV_1690740	Bin141	0.000170805	d__Bacteria	p__Bacteroidota	c__Bacteroidia	o__Bacteroidales	f__Prevotellaceae	g__Prevotella	s__unidentified_rumen
ASV_45699	Bin141	0.000898229	d__Bacteria	p__Bacteroidota	c__Bacteroidia	o__Bacteroidales	f__Prevotellaceae	g__Prevotella	s__unclassified_Prevotella
ASV_564030	Bin141	0.00126744	d__Bacteria	p__Bacteroidota	c__Bacteroidia	o__Bacteroidales	f__Prevotellaceae	g__Prevotella	s__unclassified_Prevotella
ASV_602608	Bin141	0.0057841	d__Bacteria	p__Bacteroidota	c__Bacteroidia	o__Bacteroidales	f__Prevotellaceae	g__Prevotella	s__Prevotella_ruminicola
ASV_639064	Bin141	0.000173346	d__Bacteria	p__Bacteroidota	c__Bacteroidia	o__Bacteroidales	f__Prevotellaceae	g__Prevotella	s__unclassified_Prevotella
ASV_773191	Bin141	0.0004569	d__Bacteria	p__Bacteroidota	c__Bacteroidia	o__Bacteroidales	f__Prevotellaceae	g__Prevotella	s__unclassified_Prevotella
ASV_84713	Bin141	0.000423046	d__Bacteria	p__Bacteroidota	c__Bacteroidia	o__Bacteroidales	f__Prevotellaceae	g__Prevotella	s__unclassified_Prevotella
ASV_1027747	Bin142	0.000329561	d__Bacteria	p__Bacteroidota	c__Bacteroidia	o__Bacteroidales	f__Prevotellaceae	g__Prevotella	s__uncultured_rumen
ASV_1145659	Bin142	0.000648066	d__Bacteria	p__Bacteroidota	c__Bacteroidia	o__Bacteroidales	f__Prevotellaceae	g__Prevotella	s__unclassified_Prevotella
ASV_1331971	Bin142	0.00334041	d__Bacteria	p__Bacteroidota	c__Bacteroidia	o__Bacteroidales	f__Prevotellaceae	g__Prevotella	s__uncultured_rumen
ASV_1429118	Bin142	0.00197009	d__Bacteria	p__Bacteroidota	c__Bacteroidia	o__Bacteroidales	f__Prevotellaceae	g__Prevotella	s__uncultured_rumen
ASV_1501612	Bin142	0.000345784	d__Bacteria	p__Bacteroidota	c__Bacteroidia	o__Bacteroidales	f__Prevotellaceae	g__Prevotella	s__uncultured_rumen
ASV_390637	Bin142	0.000436101	d__Bacteria	p__Bacteroidota	c__Bacteroidia	o__Bacteroidales	f__Prevotellaceae	g__Prevotella	s__uncultured_rumen
ASV_410160	Bin142	0.00138765	d__Bacteria	p__Bacteroidota	c__Bacteroidia	o__Bacteroidales	f__Prevotellaceae	g__Prevotella	s__uncultured_rumen
ASV_643298	Bin142	0.000273857	d__Bacteria	p__Bacteroidota	c__Bacteroidia	o__Bacteroidales	f__Prevotellaceae	g__Prevotella	s__uncultured_rumen
ASV_1326998	Bin143	0.000288969	d__Bacteria	p__Bacteroidota	c__Bacteroidia	o__Bacteroidales	f__Prevotellaceae	g__Prevotella_7	s__uncultured_bacterium
ASV_1369541	Bin143	0.000404213	d__Bacteria	p__Bacteroidota	c__Bacteroidia	o__Bacteroidales	f__Prevotellaceae	g__Prevotella_7	s__uncultured_bacterium
ASV_1723618	Bin143	0.00349917	d__Bacteria	p__Bacteroidota	c__Bacteroidia	o__Bacteroidales	f__Prevotellaceae	g__Prevotella_7	s__uncultured_bacterium
ASV_1743986	Bin143	0.000726461	d__Bacteria	p__Bacteroidota	c__Bacteroidia	o__Bacteroidales	f__Prevotellaceae	g__Prevotella_7	s__uncultured_bacterium
ASV_1745066	Bin143	0.000651	d__Bacteria	p__Bacteroidota	c__Bacteroidia	o__Bacteroidales	f__Prevotellaceae	g__Prevotella_7	s__uncultured_bacterium
ASV_1920881	Bin143	0.00026266	d__Bacteria	p__Bacteroidota	c__Bacteroidia	o__Bacteroidales	f__Prevotellaceae	g__Prevotella	s__uncultured_rumen
ASV_23676	Bin143	0.000307581	d__Bacteria	p__Bacteroidota	c__Bacteroidia	o__Bacteroidales	f__Prevotellaceae	g__Prevotella_7	s__uncultured_bacterium
ASV_272954	Bin143	0.000255476	d__Bacteria	p__Bacteroidota	c__Bacteroidia	o__Bacteroidales	f__Prevotellaceae	g__Prevotella_7	s__uncultured_bacterium
ASV_70790	Bin143	0.00065893	d__Bacteria	p__Bacteroidota	c__Bacteroidia	o__Bacteroidales	f__Prevotellaceae	g__Prevotella_7	s__uncultured_bacterium
ASV_989351	Bin143	0.000212489	d__Bacteria	p__Bacteroidota	c__Bacteroidia	o__Bacteroidales	f__Prevotellaceae	g__unclassified_Prevotellaceae	s__unclassified_Prevotellaceae
ASV_102770	Bin144	0.000274408	d__Bacteria	p__Bacteroidota	c__Bacteroidia	o__Bacteroidales	f__Prevotellaceae	g__Prevotella	s__Prevotella_ruminicola
ASV_1105803	Bin144	0.00142293	d__Bacteria	p__Bacteroidota	c__Bacteroidia	o__Bacteroidales	f__Prevotellaceae	g__Prevotella	s__Prevotella_ruminicola
ASV_110653	Bin144	0.00066891	d__Bacteria	p__Bacteroidota	c__Bacteroidia	o__Bacteroidales	f__Prevotellaceae	g__Prevotella	s__Prevotella_ruminicola
ASV_1158838	Bin144	0.00108041	d__Bacteria	p__Bacteroidota	c__Bacteroidia	o__Bacteroidales	f__Prevotellaceae	g__Prevotella	s__unclassified_Prevotella
ASV_1312592	Bin144	0.00177847	d__Bacteria	p__Bacteroidota	c__Bacteroidia	o__Bacteroidales	f__Prevotellaceae	g__Prevotella	s__uncultured_rumen
ASV_1431480	Bin144	0.000195657	d__Bacteria	p__Bacteroidota	c__Bacteroidia	o__Bacteroidales	f__Prevotellaceae	g__Prevotella	s__Prevotella_ruminicola
ASV_1760552	Bin144	0.000156982	d__Bacteria	p__Bacteroidota	c__Bacteroidia	o__Bacteroidales	f__Prevotellaceae	g__Prevotella	s__Prevotella_ruminicola
ASV_2026728	Bin144	0.000483967	d__Bacteria	p__Bacteroidota	c__Bacteroidia	o__Bacteroidales	f__Prevotellaceae	g__Prevotella	s__Prevotella_ruminicola
ASV_256000	Bin144	0.00131335	d__Bacteria	p__Bacteroidota	c__Bacteroidia	o__Bacteroidales	f__Prevotellaceae	g__Prevotella	s__Prevotella_ruminicola
ASV_345972	Bin144	0.000415004	d__Bacteria	p__Bacteroidota	c__Bacteroidia	o__Bacteroidales	f__Prevotellaceae	g__Prevotella	s__Prevotella_ruminicola
ASV_452236	Bin144	0.00378061	d__Bacteria	p__Bacteroidota	c__Bacteroidia	o__Bacteroidales	f__Prevotellaceae	g__Prevotella	s__Prevotella_ruminicola
ASV_469944	Bin144	0.000189229	d__Bacteria	p__Bacteroidota	c__Bacteroidia	o__Bacteroidales	f__Prevotellaceae	g__Prevotella	s__Prevotella_ruminicola
ASV_720122	Bin144	0.000163064	d__Bacteria	p__Bacteroidota	c__Bacteroidia	o__Bacteroidales	f__Prevotellaceae	g__Prevotella	s__Prevotella_ruminicola
ASV_1649839	Bin15	0.000423321	d__Bacteria	p__Firmicutes	c__Clostridia	o__Lachnospirales	f__Lachnospiraceae	g__Lachnospiraceae_NK3A20_group	s__unidentified_rumen
ASV_1867158	Bin15	0.000149186	d__Bacteria	p__Firmicutes	c__Clostridia	o__Lachnospirales	f__Lachnospiraceae	g__Lachnospiraceae_NK3A20_group	s__uncultured_rumen
ASV_197701	Bin15	0.000121461	d__Bacteria	p__Firmicutes	c__Clostridia	o__Lachnospirales	f__Lachnospiraceae	g__Lachnospiraceae_NK3A20_group	s__unclassified_Lachnospiraceae_NK3A20_group
ASV_244486	Bin15	0.00200391	d__Bacteria	p__Firmicutes	c__Clostridia	o__Lachnospirales	f__Lachnospiraceae	g__Lachnospiraceae_NK3A20_group	s__unidentified_rumen
ASV_429261	Bin15	0.000305134	d__Bacteria	p__Firmicutes	c__Clostridia	o__Lachnospirales	f__Lachnospiraceae	g__Lachnospiraceae_NK3A20_group	s__unclassified_Lachnospiraceae_NK3A20_group
ASV_472366	Bin15	0.0021385	d__Bacteria	p__Firmicutes	c__Clostridia	o__Lachnospirales	f__Lachnospiraceae	g__Lachnospiraceae_NK3A20_group	s__unidentified_rumen
ASV_580387	Bin15	0.00182451	d__Bacteria	p__Firmicutes	c__Clostridia	o__Lachnospirales	f__Lachnospiraceae	g__Lachnospiraceae_NK3A20_group	s__unclassified_Lachnospiraceae_NK3A20_group
ASV_673289	Bin15	0.000400461	d__Bacteria	p__Firmicutes	c__Clostridia	o__Lachnospirales	f__Lachnospiraceae	g__Lachnospiraceae_NK3A20_group	s__unidentified_rumen
ASV_819817	Bin15	0.000154091	d__Bacteria	p__Firmicutes	c__Clostridia	o__Lachnospirales	f__Lachnospiraceae	g__Lachnospiraceae_NK3A20_group	s__unclassified_Lachnospiraceae_NK3A20_group
ASV_93366	Bin15	0.000678499	d__Bacteria	p__Firmicutes	c__Clostridia	o__Lachnospirales	f__Lachnospiraceae	g__Lachnospiraceae_NK3A20_group	s__unclassified_Lachnospiraceae_NK3A20_group
ASV_1394798	Bin16	0.000766606	d__Bacteria	p__Firmicutes	c__Clostridia	o__Lachnospirales	f__Lachnospiraceae	g__Lachnospiraceae_NK3A20_group	s__uncultured_rumen
ASV_1439242	Bin16	0.000232679	d__Bacteria	p__Firmicutes	c__Clostridia	o__Lachnospirales	f__Lachnospiraceae	g__Lachnospiraceae_NK3A20_group	s__uncultured_rumen
ASV_1573219	Bin16	0.0114126	d__Bacteria	p__Firmicutes	c__Clostridia	o__Lachnospirales	f__Lachnospiraceae	g__Lachnospiraceae_NK3A20_group	s__unclassified_Lachnospiraceae_NK3A20_group
ASV_1908012	Bin16	0.00147717	d__Bacteria	p__Firmicutes	c__Clostridia	o__Lachnospirales	f__Lachnospiraceae	g__Lachnospiraceae_NK3A20_group	s__uncultured_rumen
ASV_2055144	Bin16	0.00068502	d__Bacteria	p__Firmicutes	c__Clostridia	o__Lachnospirales	f__Lachnospiraceae	g__Lachnospiraceae_NK3A20_group	s__uncultured_rumen
ASV_442813	Bin16	0.00212941	d__Bacteria	p__Firmicutes	c__Clostridia	o__Lachnospirales	f__Lachnospiraceae	g__Lachnospiraceae_NK3A20_group	s__uncultured_rumen
ASV_934811	Bin16	0.000327512	d__Bacteria	p__Firmicutes	c__Clostridia	o__Lachnospirales	f__Lachnospiraceae	g__Lachnospiraceae_NK3A20_group	s__uncultured_rumen
ASV_1210619	Bin17	0.00149208	d__Bacteria	p__Firmicutes	c__Clostridia	o__Lachnospirales	f__Lachnospiraceae	g__Lachnospiraceae_NK3A20_group	s__uncultured_rumen
ASV_1375269	Bin17	0.00032924	d__Bacteria	p__Firmicutes	c__Clostridia	o__Lachnospirales	f__Lachnospiraceae	g__Lachnospiraceae_NK3A20_group	s__uncultured_rumen
ASV_1597768	Bin17	0.000554967	d__Bacteria	p__Firmicutes	c__Clostridia	o__Lachnospirales	f__Lachnospiraceae	g__Lachnospiraceae_NK3A20_group	s__uncultured_rumen
ASV_1666036	Bin17	0.000152881	d__Bacteria	p__Firmicutes	c__Clostridia	o__Lachnospirales	f__Lachnospiraceae	g__Lachnospiraceae_NK3A20_group	s__uncultured_rumen
ASV_186070	Bin17	0.000208203	d__Bacteria	p__Firmicutes	c__Clostridia	o__Lachnospirales	f__Lachnospiraceae	g__Lachnospiraceae_NK3A20_group	s__uncultured_rumen
ASV_1355092	Bin18	0.000684731	d__Bacteria	p__Firmicutes	c__Clostridia	o__Lachnospirales	f__Lachnospiraceae	g__Lachnospiraceae_NK3A20_group	s__unidentified_rumen
ASV_1409916	Bin18	0.00105267	d__Bacteria	p__Firmicutes	c__Clostridia	o__Lachnospirales	f__Lachnospiraceae	g__Lachnospiraceae_NK3A20_group	s__unclassified_Lachnospiraceae_NK3A20_group
ASV_1616986	Bin18	0.00107331	d__Bacteria	p__Firmicutes	c__Clostridia	o__Lachnospirales	f__Lachnospiraceae	g__Lachnospiraceae_NK3A20_group	s__unclassified_Lachnospiraceae_NK3A20_group
ASV_1736535	Bin18	0.000259029	d__Bacteria	p__Firmicutes	c__Clostridia	o__Lachnospirales	f__Lachnospiraceae	g__Lachnospiraceae_NK3A20_group	s__unclassified_Lachnospiraceae_NK3A20_group
ASV_186390	Bin18	0.000179774	d__Bacteria	p__Firmicutes	c__Clostridia	o__Lachnospirales	f__Lachnospiraceae	g__Lachnospiraceae_NK3A20_group	s__uncultured_rumen
ASV_580179	Bin18	0.000378201	d__Bacteria	p__Firmicutes	c__Clostridia	o__Lachnospirales	f__Lachnospiraceae	g__Lachnospiraceae_NK3A20_group	s__uncultured_rumen
ASV_608890	Bin18	0.000230587	d__Bacteria	p__Firmicutes	c__Clostridia	o__Lachnospirales	f__Lachnospiraceae	g__Lachnospiraceae_NK3A20_group	s__unclassified_Lachnospiraceae_NK3A20_group
ASV_716369	Bin18	0.00184787	d__Bacteria	p__Firmicutes	c__Clostridia	o__Lachnospirales	f__Lachnospiraceae	g__Lachnospiraceae_NK3A20_group	s__unidentified_rumen
ASV_765434	Bin18	0.00127169	d__Bacteria	p__Firmicutes	c__Clostridia	o__Lachnospirales	f__Lachnospiraceae	g__Lachnospiraceae_NK3A20_group	s__unidentified_rumen
ASV_861147	Bin18	0.00348436	d__Bacteria	p__Firmicutes	c__Clostridia	o__Lachnospirales	f__Lachnospiraceae	g__Lachnospiraceae_NK3A20_group	s__unclassified_Lachnospiraceae_NK3A20_group
ASV_1223435	Bin19	0.000561516	d__Bacteria	p__Firmicutes	c__Clostridia	o__Lachnospirales	f__Lachnospiraceae	g__Lachnospiraceae_NK3A20_group	s__unclassified_Lachnospiraceae_NK3A20_group
ASV_1395285	Bin19	0.000222685	d__Bacteria	p__Firmicutes	c__Clostridia	o__Lachnospirales	f__Lachnospiraceae	g__Lachnospiraceae_NK3A20_group	s__unidentified_rumen
ASV_1501804	Bin19	0.000392428	d__Bacteria	p__Firmicutes	c__Clostridia	o__Lachnospirales	f__Lachnospiraceae	g__Lachnospiraceae_NK3A20_group	s__unclassified_Lachnospiraceae_NK3A20_group
ASV_721684	Bin19	0.000177241	d__Bacteria	p__Firmicutes	c__Clostridia	o__Lachnospirales	f__Lachnospiraceae	g__Lachnospiraceae_NK3A20_group	s__unidentified_rumen
ASV_849292	Bin19	0.000160951	d__Bacteria	p__Firmicutes	c__Clostridia	o__Lachnospirales	f__Lachnospiraceae	g__Lachnospiraceae_NK3A20_group	s__unclassified_Lachnospiraceae_NK3A20_group
ASV_1559565	Bin2	0.000245804	d__Bacteria	p__Patescibacteria	c__Saccharimonadia	o__Saccharimonadales	f__Saccharimonadaceae	g__Candidatus_Saccharimonas	s__uncultured_rumen
ASV_1723317	Bin2	0.000185524	d__Bacteria	p__Patescibacteria	c__Saccharimonadia	o__Saccharimonadales	f__Saccharimonadaceae	g__Candidatus_Saccharimonas	s__uncultured_rumen
ASV_325294	Bin2	0.000148856	d__Bacteria	p__Patescibacteria	c__Saccharimonadia	o__Saccharimonadales	f__Saccharimonadaceae	g__Candidatus_Saccharimonas	s__uncultured_bacterium
ASV_373293	Bin2	0.00106913	d__Bacteria	p__Patescibacteria	c__Saccharimonadia	o__Saccharimonadales	f__Saccharimonadaceae	g__Candidatus_Saccharimonas	s__uncultured_rumen
ASV_774971	Bin2	0.000166088	d__Bacteria	p__Patescibacteria	c__Saccharimonadia	o__Saccharimonadales	f__Saccharimonadaceae	g__Candidatus_Saccharimonas	s__uncultured_bacterium
ASV_1102658	Bin20	0.000126938	d__Bacteria	p__Firmicutes	c__Clostridia	o__Lachnospirales	f__Lachnospiraceae	g__Lachnospiraceae_NK3A20_group	s__uncultured_rumen
ASV_1339072	Bin20	0.000148902	d__Bacteria	p__Firmicutes	c__Clostridia	o__Lachnospirales	f__Lachnospiraceae	g__Lachnospiraceae_NK3A20_group	s__uncultured_rumen
ASV_1638899	Bin20	0.000287993	d__Bacteria	p__Firmicutes	c__Clostridia	o__Lachnospirales	f__Lachnospiraceae	g__Lachnospiraceae_NK3A20_group	s__uncultured_rumen
ASV_587025	Bin20	0.000414016	d__Bacteria	p__Firmicutes	c__Clostridia	o__Lachnospirales	f__Lachnospiraceae	g__Lachnospiraceae_NK3A20_group	s__uncultured_rumen
ASV_746153	Bin20	0.000630378	d__Bacteria	p__Firmicutes	c__Clostridia	o__Lachnospirales	f__Lachnospiraceae	g__Lachnospiraceae_NK3A20_group	s__uncultured_rumen
ASV_1409304	Bin21	0.000399543	d__Bacteria	p__Firmicutes	c__Clostridia	o__Lachnospirales	f__Lachnospiraceae	g__Lachnospiraceae_NK3A20_group	s__unclassified_Lachnospiraceae_NK3A20_group
ASV_1522796	Bin21	0.000352635	d__Bacteria	p__Firmicutes	c__Clostridia	o__Lachnospirales	f__Lachnospiraceae	g__unclassified_Lachnospiraceae	s__unclassified_Lachnospiraceae
ASV_1792501	Bin21	0.00151222	d__Bacteria	p__Firmicutes	c__Clostridia	o__Lachnospirales	f__Lachnospiraceae	g__Lachnospiraceae_NK3A20_group	s__unclassified_Lachnospiraceae_NK3A20_group
ASV_1854482	Bin21	0.00121588	d__Bacteria	p__Firmicutes	c__Clostridia	o__Lachnospirales	f__Lachnospiraceae	g__Lachnospiraceae_NK3A20_group	s__uncultured_rumen
ASV_2041361	Bin21	0.000155407	d__Bacteria	p__Firmicutes	c__Clostridia	o__Lachnospirales	f__Lachnospiraceae	g__Lachnospiraceae_NK3A20_group	s__unclassified_Lachnospiraceae_NK3A20_group
ASV_343912	Bin21	0.000197353	d__Bacteria	p__Firmicutes	c__Clostridia	o__Lachnospirales	f__Lachnospiraceae	g__Marvinbryantia	s__uncultured_rumen
ASV_378054	Bin21	0.00495488	d__Bacteria	p__Firmicutes	c__Clostridia	o__Lachnospirales	f__Lachnospiraceae	g__Lachnospiraceae_NK3A20_group	s__uncultured_rumen
ASV_821167	Bin21	0.000300901	d__Bacteria	p__Firmicutes	c__Clostridia	o__Lachnospirales	f__Lachnospiraceae	g__Marvinbryantia	s__unclassified_Marvinbryantia
ASV_1061164	Bin22	0.000243212	d__Bacteria	p__Firmicutes	c__Clostridia	o__Lachnospirales	f__Lachnospiraceae	g__Lachnospiraceae_UCG-008	s__uncultured_Lachnospiraceae
ASV_1184612	Bin22	0.000279377	d__Bacteria	p__Firmicutes	c__Clostridia	o__Lachnospirales	f__Lachnospiraceae	g__Acetitomaculum	s__uncultured_bacterium
ASV_1424487	Bin22	0.000177937	d__Bacteria	p__Firmicutes	c__Clostridia	o__Lachnospirales	f__Lachnospiraceae	g__Coprococcus	s__uncultured_rumen
ASV_1452286	Bin22	0.000141157	d__Bacteria	p__Firmicutes	c__Clostridia	o__Lachnospirales	f__Lachnospiraceae	g__Howardella	s__uncultured_rumen
ASV_1657816	Bin22	0.000194454	d__Bacteria	p__Firmicutes	c__Clostridia	o__Lachnospirales	f__Lachnospiraceae	g__Acetitomaculum	s__unclassified_Acetitomaculum
ASV_1774666	Bin22	0.000133954	d__Bacteria	p__Firmicutes	c__Clostridia	o__Lachnospirales	f__Lachnospiraceae	g__Howardella	s__uncultured_rumen
ASV_1792241	Bin22	0.000333599	d__Bacteria	p__Firmicutes	c__Clostridia	o__Lachnospirales	f__Lachnospiraceae	g__unclassified_Lachnospiraceae	s__unclassified_Lachnospiraceae
ASV_1822412	Bin22	0.000214423	d__Bacteria	p__Firmicutes	c__Clostridia	o__Lachnospirales	f__Lachnospiraceae	g__Lachnospira	s__unclassified_Lachnospira
ASV_1862899	Bin22	0.000135228	d__Bacteria	p__Firmicutes	c__Clostridia	o__Lachnospirales	f__Lachnospiraceae	g__uncultured	s__unclassified_uncultured
ASV_187364	Bin22	0.000203459	d__Bacteria	p__Firmicutes	c__Clostridia	o__Lachnospirales	f__Lachnospiraceae	g__Coprococcus	s__uncultured_rumen
ASV_1896336	Bin22	0.000270234	d__Bacteria	p__Firmicutes	c__Clostridia	o__Lachnospirales	f__Lachnospiraceae	g__Acetitomaculum	s__uncultured_rumen
ASV_32581	Bin22	0.00110893	d__Bacteria	p__Firmicutes	c__Clostridia	o__Lachnospirales	f__Lachnospiraceae	g__uncultured	s__unclassified_uncultured
ASV_374711	Bin22	0.000157497	d__Bacteria	p__Firmicutes	c__Clostridia	o__Lachnospirales	f__Lachnospiraceae	g__uncultured	s__uncultured_bacterium
ASV_438222	Bin22	0.000136617	d__Bacteria	p__Firmicutes	c__Clostridia	o__Lachnospirales	f__Lachnospiraceae	g__uncultured	s__uncultured_rumen
ASV_739699	Bin22	0.000194077	d__Bacteria	p__Firmicutes	c__Clostridia	o__Lachnospirales	f__Lachnospiraceae	g__Lachnospira	s__uncultured_bacterium
ASV_826080	Bin22	0.000186797	d__Bacteria	p__Firmicutes	c__Clostridia	o__Lachnospirales	f__Lachnospiraceae	g__unclassified_Lachnospiraceae	s__unclassified_Lachnospiraceae
ASV_842200	Bin22	0.000526415	d__Bacteria	p__Firmicutes	c__Clostridia	o__Lachnospirales	f__Lachnospiraceae	g__Lachnospira	s__Lachnospira_multipara
ASV_893650	Bin22	0.000326575	d__Bacteria	p__Firmicutes	c__Clostridia	o__Lachnospirales	f__Lachnospiraceae	g__unclassified_Lachnospiraceae	s__unclassified_Lachnospiraceae
ASV_973089	Bin22	0.00104569	d__Bacteria	p__Firmicutes	c__Clostridia	o__Lachnospirales	f__Lachnospiraceae	g__Lachnospira	s__uncultured_bacterium
ASV_1103138	Bin23	0.000181927	d__Bacteria	p__Firmicutes	c__Clostridia	o__Lachnospirales	f__Lachnospiraceae	g__[Eubacterium]_hallii_group	s__uncultured_bacterium
ASV_1537945	Bin23	0.000213486	d__Bacteria	p__Firmicutes	c__Clostridia	o__Lachnospirales	f__Lachnospiraceae	g__[Eubacterium]_hallii_group	s__uncultured_rumen
ASV_1590248	Bin23	0.000272047	d__Bacteria	p__Firmicutes	c__Clostridia	o__Lachnospirales	f__Lachnospiraceae	g__[Eubacterium]_hallii_group	s__uncultured_rumen
ASV_1891779	Bin23	0.000145206	d__Bacteria	p__Firmicutes	c__Clostridia	o__Lachnospirales	f__Lachnospiraceae	g__[Eubacterium]_hallii_group	s__uncultured_bacterium
ASV_1958574	Bin23	0.000187773	d__Bacteria	p__Firmicutes	c__Clostridia	o__Lachnospirales	f__Lachnospiraceae	g__[Eubacterium]_hallii_group	s__unidentified_rumen
ASV_221013	Bin23	0.000399112	d__Bacteria	p__Firmicutes	c__Clostridia	o__Lachnospirales	f__Lachnospiraceae	g__[Eubacterium]_hallii_group	s__uncultured_bacterium
ASV_695942	Bin23	0.00148398	d__Bacteria	p__Firmicutes	c__Clostridia	o__Lachnospirales	f__Lachnospiraceae	g__[Eubacterium]_hallii_group	s__uncultured_bacterium
ASV_842712	Bin23	0.000155049	d__Bacteria	p__Firmicutes	c__Clostridia	o__Lachnospirales	f__Lachnospiraceae	g__[Eubacterium]_hallii_group	s__uncultured_rumen
ASV_933715	Bin23	0.000346249	d__Bacteria	p__Firmicutes	c__Clostridia	o__Lachnospirales	f__Lachnospiraceae	g__[Eubacterium]_hallii_group	s__uncultured_rumen
ASV_981395	Bin23	0.00024921	d__Bacteria	p__Firmicutes	c__Clostridia	o__Lachnospirales	f__Lachnospiraceae	g__[Eubacterium]_hallii_group	s__uncultured_rumen
ASV_1069207	Bin24	0.00027622	d__Bacteria	p__Firmicutes	c__Clostridia	o__Lachnospirales	f__Lachnospiraceae	g__Pseudobutyrivibrio	s__unclassified_Pseudobutyrivibrio
ASV_1153397	Bin24	0.000362771	d__Bacteria	p__Firmicutes	c__Clostridia	o__Lachnospirales	f__Lachnospiraceae	g__unclassified_Lachnospiraceae	s__unclassified_Lachnospiraceae
ASV_1427124	Bin24	0.000138239	d__Bacteria	p__Firmicutes	c__Clostridia	o__Lachnospirales	f__Lachnospiraceae	g__Shuttleworthia	s__uncultured_bacterium
ASV_1992922	Bin24	0.00022421	d__Bacteria	p__Firmicutes	c__Clostridia	o__Lachnospirales	f__Lachnospiraceae	g__Pseudobutyrivibrio	s__unclassified_Pseudobutyrivibrio
ASV_201609	Bin24	0.000205104	d__Bacteria	p__Firmicutes	c__Clostridia	o__Lachnospirales	f__Lachnospiraceae	g__Lachnobacterium	s__Lachnobacterium_bovis
ASV_245990	Bin24	0.000182354	d__Bacteria	p__Firmicutes	c__Clostridia	o__Lachnospirales	f__Lachnospiraceae	g__FD2005	s__uncultured_rumen
ASV_264364	Bin24	0.000497313	d__Bacteria	p__Firmicutes	c__Clostridia	o__Lachnospirales	f__Lachnospiraceae	g__Pseudobutyrivibrio	s__unclassified_Pseudobutyrivibrio
ASV_591162	Bin24	0.000313098	d__Bacteria	p__Firmicutes	c__Clostridia	o__Lachnospirales	f__Lachnospiraceae	g__Shuttleworthia	s__unclassified_Shuttleworthia
ASV_789344	Bin24	0.00116126	d__Bacteria	p__Firmicutes	c__Clostridia	o__Lachnospirales	f__Lachnospiraceae	g__Pseudobutyrivibrio	s__unclassified_Pseudobutyrivibrio
ASV_1137427	Bin25	0.0004368	d__Bacteria	p__Firmicutes	c__Clostridia	o__Lachnospirales	f__Lachnospiraceae	g__Lachnospiraceae_AC2044_group	s__unclassified_Lachnospiraceae_AC2044_group
ASV_142266	Bin25	0.000195781	d__Bacteria	p__Firmicutes	c__Clostridia	o__Lachnospirales	f__Lachnospiraceae	g__Roseburia	s__uncultured_rumen
ASV_306163	Bin25	0.000327535	d__Bacteria	p__Firmicutes	c__Clostridia	o__Lachnospirales	f__Lachnospiraceae	g__[Eubacterium]_ventriosum_group	s__Lachnospiraceae_bacterium
ASV_312058	Bin25	0.00150157	d__Bacteria	p__Firmicutes	c__Clostridia	o__Lachnospirales	f__Lachnospiraceae	g__Shuttleworthia	s__uncultured_Lachnospiraceae
ASV_58352	Bin25	0.000149323	d__Bacteria	p__Firmicutes	c__Clostridia	o__Lachnospirales	f__Lachnospiraceae	g__Shuttleworthia	s__uncultured_Lachnospiraceae
ASV_61566	Bin25	0.000728218	d__Bacteria	p__Firmicutes	c__Clostridia	o__Lachnospirales	f__Lachnospiraceae	g__unclassified_Lachnospiraceae	s__unclassified_Lachnospiraceae
ASV_629057	Bin25	0.000626768	d__Bacteria	p__Firmicutes	c__Clostridia	o__Lachnospirales	f__Lachnospiraceae	g__[Eubacterium]_ventriosum_group	s__uncultured_rumen
ASV_727131	Bin25	0.00270528	d__Bacteria	p__Firmicutes	c__Clostridia	o__Lachnospirales	f__Lachnospiraceae	g__Shuttleworthia	s__unclassified_Shuttleworthia
ASV_96711	Bin25	0.000372768	d__Bacteria	p__Firmicutes	c__Clostridia	o__Lachnospirales	f__Lachnospiraceae	g__Shuttleworthia	s__uncultured_Lachnospiraceae
ASV_1110573	Bin26	0.000283921	d__Bacteria	p__Firmicutes	c__Clostridia	o__Lachnospirales	f__Lachnospiraceae	g__uncultured	s__uncultured_Pseudobutyrivibrio
ASV_1144653	Bin26	0.000257719	d__Bacteria	p__Firmicutes	c__Clostridia	o__Lachnospirales	f__Lachnospiraceae	g__Coprococcus	s__uncultured_rumen
ASV_1203630	Bin26	0.000171205	d__Bacteria	p__Firmicutes	c__Clostridia	o__Lachnospirales	f__Lachnospiraceae	g__[Eubacterium]_ruminantium_group	s__bacterium_YSB2008
ASV_1204848	Bin26	0.000207614	d__Bacteria	p__Firmicutes	c__Clostridia	o__Lachnospirales	f__Lachnospiraceae	g__[Eubacterium]_ruminantium_group	s__uncultured_rumen
ASV_1378228	Bin26	0.000221052	d__Bacteria	p__Firmicutes	c__Clostridia	o__Lachnospirales	f__Lachnospiraceae	g__Coprococcus	s__unclassified_Coprococcus
ASV_1382409	Bin26	0.000441391	d__Bacteria	p__Firmicutes	c__Clostridia	o__Lachnospirales	f__Lachnospiraceae	g__unclassified_Lachnospiraceae	s__unclassified_Lachnospiraceae
ASV_1619868	Bin26	0.000191301	d__Bacteria	p__Firmicutes	c__Clostridia	o__Lachnospirales	f__Lachnospiraceae	g__[Eubacterium]_ruminantium_group	s__unclassified_[Eubacterium]_ruminantium_group
ASV_1902177	Bin26	0.00015173	d__Bacteria	p__Firmicutes	c__Clostridia	o__Lachnospirales	f__Lachnospiraceae	g__[Eubacterium]_ruminantium_group	s__unclassified_[Eubacterium]_ruminantium_group
ASV_2108504	Bin26	0.00026042	d__Bacteria	p__Firmicutes	c__Clostridia	o__Lachnospirales	f__Lachnospiraceae	g__[Eubacterium]_ruminantium_group	s__uncultured_rumen
ASV_244874	Bin26	0.000367658	d__Bacteria	p__Firmicutes	c__Clostridia	o__Lachnospirales	f__Lachnospiraceae	g__[Eubacterium]_ruminantium_group	s__uncultured_bacterium
ASV_2698	Bin26	0.000384439	d__Bacteria	p__Firmicutes	c__Clostridia	o__Lachnospirales	f__Lachnospiraceae	g__[Eubacterium]_ruminantium_group	s__unclassified_[Eubacterium]_ruminantium_group
ASV_390904	Bin26	0.000363792	d__Bacteria	p__Firmicutes	c__Clostridia	o__Lachnospirales	f__Lachnospiraceae	g__[Eubacterium]_ruminantium_group	s__uncultured_rumen
ASV_520531	Bin26	0.000144442	d__Bacteria	p__Firmicutes	c__Clostridia	o__Lachnospirales	f__Lachnospiraceae	g__[Eubacterium]_ruminantium_group	s__uncultured_rumen
ASV_593077	Bin26	0.000392172	d__Bacteria	p__Firmicutes	c__Clostridia	o__Lachnospirales	f__Lachnospiraceae	g__[Eubacterium]_ruminantium_group	s__uncultured_rumen
ASV_851350	Bin26	0.000150331	d__Bacteria	p__Firmicutes	c__Clostridia	o__Lachnospirales	f__Lachnospiraceae	g__Coprococcus	s__uncultured_rumen
ASV_87274	Bin26	0.000521806	d__Bacteria	p__Firmicutes	c__Clostridia	o__Lachnospirales	f__Lachnospiraceae	g__[Eubacterium]_ruminantium_group	s__uncultured_rumen
ASV_10322	Bin27	0.00014066	d__Bacteria	p__Firmicutes	c__Clostridia	o__Lachnospirales	f__Lachnospiraceae	g__[Ruminococcus]_gauvreauii_group	s__uncultured_rumen
ASV_1033940	Bin27	0.000477392	d__Bacteria	p__Firmicutes	c__Clostridia	o__Lachnospirales	f__Lachnospiraceae	g__[Ruminococcus]_gauvreauii_group	s__uncultured_rumen
ASV_1263291	Bin27	0.0014676	d__Bacteria	p__Firmicutes	c__Clostridia	o__Lachnospirales	f__Lachnospiraceae	g__[Ruminococcus]_gauvreauii_group	s__uncultured_rumen
ASV_1400702	Bin27	0.000223925	d__Bacteria	p__Firmicutes	c__Clostridia	o__Lachnospirales	f__Lachnospiraceae	g__[Ruminococcus]_gauvreauii_group	s__uncultured_rumen
ASV_144201	Bin27	0.000673635	d__Bacteria	p__Firmicutes	c__Clostridia	o__Lachnospirales	f__Lachnospiraceae	g__[Ruminococcus]_gauvreauii_group	s__uncultured_rumen
ASV_1559803	Bin27	0.00228261	d__Bacteria	p__Firmicutes	c__Clostridia	o__Lachnospirales	f__Lachnospiraceae	g__[Ruminococcus]_gauvreauii_group	s__uncultured_bacterium
ASV_1802813	Bin27	0.000319755	d__Bacteria	p__Firmicutes	c__Clostridia	o__Lachnospirales	f__Lachnospiraceae	g__[Ruminococcus]_gauvreauii_group	s__uncultured_rumen
ASV_1855270	Bin27	0.000680427	d__Bacteria	p__Firmicutes	c__Clostridia	o__Lachnospirales	f__Lachnospiraceae	g__[Ruminococcus]_gauvreauii_group	s__uncultured_rumen
ASV_2090219	Bin27	0.000605286	d__Bacteria	p__Firmicutes	c__Clostridia	o__Lachnospirales	f__Lachnospiraceae	g__[Ruminococcus]_gauvreauii_group	s__uncultured_rumen
ASV_267390	Bin27	0.000609821	d__Bacteria	p__Firmicutes	c__Clostridia	o__Lachnospirales	f__Lachnospiraceae	g__[Ruminococcus]_gauvreauii_group	s__uncultured_rumen
ASV_387582	Bin27	0.000181088	d__Bacteria	p__Firmicutes	c__Clostridia	o__Lachnospirales	f__Lachnospiraceae	g__[Ruminococcus]_gauvreauii_group	s__uncultured_rumen
ASV_398768	Bin27	0.000379506	d__Bacteria	p__Firmicutes	c__Clostridia	o__Lachnospirales	f__Lachnospiraceae	g__[Ruminococcus]_gauvreauii_group	s__uncultured_rumen
ASV_541285	Bin27	0.000227991	d__Bacteria	p__Firmicutes	c__Clostridia	o__Lachnospirales	f__Lachnospiraceae	g__[Ruminococcus]_gauvreauii_group	s__unclassified_[Ruminococcus]_gauvreauii_group
ASV_725129	Bin27	0.000125095	d__Bacteria	p__Firmicutes	c__Clostridia	o__Lachnospirales	f__Lachnospiraceae	g__[Ruminococcus]_gauvreauii_group	s__uncultured_rumen
ASV_727733	Bin27	0.000130881	d__Bacteria	p__Firmicutes	c__Clostridia	o__Lachnospirales	f__Lachnospiraceae	g__[Ruminococcus]_gauvreauii_group	s__uncultured_rumen
ASV_833330	Bin27	0.00139604	d__Bacteria	p__Firmicutes	c__Clostridia	o__Lachnospirales	f__Lachnospiraceae	g__[Ruminococcus]_gauvreauii_group	s__uncultured_rumen
ASV_889688	Bin27	0.00103302	d__Bacteria	p__Firmicutes	c__Clostridia	o__Lachnospirales	f__Lachnospiraceae	g__[Ruminococcus]_gauvreauii_group	s__uncultured_rumen
ASV_925271	Bin27	0.00128173	d__Bacteria	p__Firmicutes	c__Clostridia	o__Lachnospirales	f__Lachnospiraceae	g__[Ruminococcus]_gauvreauii_group	s__uncultured_rumen
ASV_1000895	Bin28	0.000155856	d__Bacteria	p__Firmicutes	c__Clostridia	o__Lachnospirales	f__Lachnospiraceae	g__Acetitomaculum	s__uncultured_rumen
ASV_1206259	Bin28	0.00267623	d__Bacteria	p__Firmicutes	c__Clostridia	o__Lachnospirales	f__Lachnospiraceae	g__Acetitomaculum	s__uncultured_rumen
ASV_1215483	Bin28	0.000836648	d__Bacteria	p__Firmicutes	c__Clostridia	o__Lachnospirales	f__Lachnospiraceae	g__Acetitomaculum	s__uncultured_rumen
ASV_1245169	Bin28	0.000211352	d__Bacteria	p__Firmicutes	c__Clostridia	o__Lachnospirales	f__Lachnospiraceae	g__Acetitomaculum	s__uncultured_rumen
ASV_1339311	Bin28	0.00650595	d__Bacteria	p__Firmicutes	c__Clostridia	o__Lachnospirales	f__Lachnospiraceae	g__Acetitomaculum	s__uncultured_rumen
ASV_1585118	Bin28	0.000207752	d__Bacteria	p__Firmicutes	c__Clostridia	o__Lachnospirales	f__Lachnospiraceae	g__Acetitomaculum	s__uncultured_rumen
ASV_166804	Bin28	0.000397695	d__Bacteria	p__Firmicutes	c__Clostridia	o__Lachnospirales	f__Lachnospiraceae	g__Acetitomaculum	s__uncultured_rumen
ASV_1815603	Bin28	0.000257283	d__Bacteria	p__Firmicutes	c__Clostridia	o__Lachnospirales	f__Lachnospiraceae	g__Acetitomaculum	s__uncultured_rumen
ASV_1839565	Bin28	0.00178726	d__Bacteria	p__Firmicutes	c__Clostridia	o__Lachnospirales	f__Lachnospiraceae	g__Acetitomaculum	s__uncultured_rumen
ASV_1877143	Bin28	0.000617684	d__Bacteria	p__Firmicutes	c__Clostridia	o__Lachnospirales	f__Lachnospiraceae	g__Acetitomaculum	s__uncultured_rumen
ASV_2045336	Bin28	0.00049749	d__Bacteria	p__Firmicutes	c__Clostridia	o__Lachnospirales	f__Lachnospiraceae	g__Acetitomaculum	s__unclassified_Acetitomaculum
ASV_333454	Bin28	0.000772031	d__Bacteria	p__Firmicutes	c__Clostridia	o__Lachnospirales	f__Lachnospiraceae	g__Acetitomaculum	s__uncultured_rumen
ASV_349127	Bin28	0.0248157	d__Bacteria	p__Firmicutes	c__Clostridia	o__Lachnospirales	f__Lachnospiraceae	g__Acetitomaculum	s__uncultured_rumen
ASV_415980	Bin28	0.0029187	d__Bacteria	p__Firmicutes	c__Clostridia	o__Lachnospirales	f__Lachnospiraceae	g__Acetitomaculum	s__uncultured_bacterium
ASV_470514	Bin28	0.00151173	d__Bacteria	p__Firmicutes	c__Clostridia	o__Lachnospirales	f__Lachnospiraceae	g__Acetitomaculum	s__uncultured_rumen
ASV_833486	Bin28	0.0001511	d__Bacteria	p__Firmicutes	c__Clostridia	o__Lachnospirales	f__Lachnospiraceae	g__Acetitomaculum	s__uncultured_rumen
ASV_847575	Bin28	0.0074731	d__Bacteria	p__Firmicutes	c__Clostridia	o__Lachnospirales	f__Lachnospiraceae	g__Acetitomaculum	s__uncultured_rumen
ASV_862388	Bin28	0.000246374	d__Bacteria	p__Firmicutes	c__Clostridia	o__Lachnospirales	f__Lachnospiraceae	g__Acetitomaculum	s__unclassified_Acetitomaculum
ASV_920218	Bin28	0.000778666	d__Bacteria	p__Firmicutes	c__Clostridia	o__Lachnospirales	f__Lachnospiraceae	g__Acetitomaculum	s__uncultured_bacterium
ASV_1218288	Bin29	0.000431323	d__Bacteria	p__Firmicutes	c__Clostridia	o__Lachnospirales	f__Lachnospiraceae	g__Acetitomaculum	s__unclassified_Acetitomaculum
ASV_1315635	Bin29	0.000364233	d__Bacteria	p__Firmicutes	c__Clostridia	o__Lachnospirales	f__Lachnospiraceae	g__unclassified_Lachnospiraceae	s__unclassified_Lachnospiraceae
ASV_141674	Bin29	0.0068718	d__Bacteria	p__Firmicutes	c__Clostridia	o__Lachnospirales	f__Lachnospiraceae	g__Acetitomaculum	s__uncultured_rumen
ASV_1527709	Bin29	0.000232912	d__Bacteria	p__Firmicutes	c__Clostridia	o__Lachnospirales	f__Lachnospiraceae	g__Acetitomaculum	s__uncultured_rumen
ASV_195283	Bin29	0.000325466	d__Bacteria	p__Firmicutes	c__Clostridia	o__Lachnospirales	f__Lachnospiraceae	g__Acetitomaculum	s__unclassified_Acetitomaculum
ASV_489711	Bin29	0.000133831	d__Bacteria	p__Firmicutes	c__Clostridia	o__Lachnospirales	f__Lachnospiraceae	g__unclassified_Lachnospiraceae	s__unclassified_Lachnospiraceae
ASV_1030733	Bin3	0.000404432	d__Bacteria	p__Firmicutes	c__Clostridia	o__Oscillospirales	f__UCG-010	g__UCG-010	s__unclassified_UCG-010
ASV_1124846	Bin3	0.000217951	d__Bacteria	p__Firmicutes	c__Clostridia	o__Oscillospirales	f__Oscillospiraceae	g__NK4A214_group	s__uncultured_bacterium
ASV_12739	Bin3	0.00114337	d__Bacteria	p__Firmicutes	c__Clostridia	o__Oscillospirales	f__Oscillospiraceae	g__NK4A214_group	s__uncultured_rumen
ASV_1443524	Bin3	0.000363902	d__Bacteria	p__Firmicutes	c__Clostridia	o__Oscillospirales	f__Oscillospiraceae	g__NK4A214_group	s__unclassified_NK4A214_group
ASV_1769676	Bin3	0.000696032	d__Bacteria	p__Firmicutes	c__Clostridia	o__Oscillospirales	f__Oscillospiraceae	g__NK4A214_group	s__unclassified_NK4A214_group
ASV_1907350	Bin3	0.000144769	d__Bacteria	p__Firmicutes	c__Clostridia	o__Oscillospirales	f__Oscillospiraceae	g__NK4A214_group	s__uncultured_bacterium
ASV_1984676	Bin3	0.00120979	d__Bacteria	p__Firmicutes	c__Clostridia	o__Oscillospirales	f__Oscillospiraceae	g__NK4A214_group	s__uncultured_bacterium
ASV_2090546	Bin3	0.000168008	d__Bacteria	p__Firmicutes	c__Clostridia	o__Oscillospirales	f__UCG-010	g__UCG-010	s__uncultured_rumen
ASV_563177	Bin3	0.0339033	d__Bacteria	p__Firmicutes	c__Clostridia	o__Oscillospirales	f__Oscillospiraceae	g__NK4A214_group	s__uncultured_bacterium
ASV_588964	Bin3	0.000178458	d__Bacteria	p__Firmicutes	c__Clostridia	o__Oscillospirales	f__UCG-010	g__UCG-010	s__uncultured_rumen
ASV_911999	Bin3	0.000440496	d__Bacteria	p__Firmicutes	c__Clostridia	o__Clostridiales	f__Clostridiaceae	g__Clostridium_sensu_stricto_1	s__unclassified_Clostridium_sensu_stricto_1
ASV_1132421	Bin30	0.000243967	d__Bacteria	p__Firmicutes	c__Clostridia	o__Lachnospirales	f__Lachnospiraceae	g__Acetitomaculum	s__uncultured_rumen
ASV_1256232	Bin30	0.000390022	d__Bacteria	p__Firmicutes	c__Clostridia	o__Lachnospirales	f__Lachnospiraceae	g__Acetitomaculum	s__uncultured_rumen
ASV_2038255	Bin30	0.000238643	d__Bacteria	p__Firmicutes	c__Clostridia	o__Lachnospirales	f__Lachnospiraceae	g__Acetitomaculum	s__unclassified_Acetitomaculum
ASV_47458	Bin30	0.00163133	d__Bacteria	p__Firmicutes	c__Clostridia	o__Lachnospirales	f__Lachnospiraceae	g__Acetitomaculum	s__uncultured_rumen
ASV_706049	Bin30	0.00260743	d__Bacteria	p__Firmicutes	c__Clostridia	o__Lachnospirales	f__Lachnospiraceae	g__Acetitomaculum	s__uncultured_rumen
ASV_1213246	Bin31	0.000321349	d__Bacteria	p__Firmicutes	c__Clostridia	o__Lachnospirales	f__Lachnospiraceae	g__Acetitomaculum	s__uncultured_rumen
ASV_132313	Bin31	0.000184057	d__Bacteria	p__Firmicutes	c__Clostridia	o__Lachnospirales	f__Lachnospiraceae	g__Acetitomaculum	s__uncultured_rumen
ASV_1361219	Bin31	0.000499987	d__Bacteria	p__Firmicutes	c__Clostridia	o__Lachnospirales	f__Lachnospiraceae	g__Acetitomaculum	s__uncultured_rumen
ASV_1379858	Bin31	0.000279907	d__Bacteria	p__Firmicutes	c__Clostridia	o__Lachnospirales	f__Lachnospiraceae	g__Acetitomaculum	s__unclassified_Acetitomaculum
ASV_1415338	Bin31	0.000166989	d__Bacteria	p__Firmicutes	c__Clostridia	o__Lachnospirales	f__Lachnospiraceae	g__Acetitomaculum	s__unclassified_Acetitomaculum
ASV_510231	Bin31	0.000302566	d__Bacteria	p__Firmicutes	c__Clostridia	o__Lachnospirales	f__Lachnospiraceae	g__Acetitomaculum	s__uncultured_rumen
ASV_561222	Bin31	0.00128096	d__Bacteria	p__Firmicutes	c__Clostridia	o__Lachnospirales	f__Lachnospiraceae	g__Acetitomaculum	s__uncultured_rumen
ASV_60198	Bin31	0.000312072	d__Bacteria	p__Firmicutes	c__Clostridia	o__Lachnospirales	f__Lachnospiraceae	g__Acetitomaculum	s__uncultured_rumen
ASV_720196	Bin31	0.000243335	d__Bacteria	p__Firmicutes	c__Clostridia	o__Lachnospirales	f__Lachnospiraceae	g__Acetitomaculum	s__uncultured_rumen
ASV_874567	Bin31	0.0012909	d__Bacteria	p__Firmicutes	c__Clostridia	o__Lachnospirales	f__Lachnospiraceae	g__Acetitomaculum	s__uncultured_rumen
ASV_954033	Bin31	0.000198716	d__Bacteria	p__Firmicutes	c__Clostridia	o__Lachnospirales	f__Lachnospiraceae	g__Acetitomaculum	s__uncultured_rumen
ASV_988727	Bin31	0.000260843	d__Bacteria	p__Firmicutes	c__Clostridia	o__Lachnospirales	f__Lachnospiraceae	g__Acetitomaculum	s__uncultured_rumen
ASV_1069108	Bin32	0.000130794	d__Bacteria	p__Firmicutes	c__Clostridia	o__Lachnospirales	f__Lachnospiraceae	g__Butyrivibrio	s__unclassified_Butyrivibrio
ASV_1297638	Bin32	0.000276006	d__Bacteria	p__Firmicutes	c__Clostridia	o__Lachnospirales	f__Lachnospiraceae	g__Moryella	s__uncultured_rumen
ASV_1484029	Bin32	0.00012937	d__Bacteria	p__Firmicutes	c__Clostridia	o__Lachnospirales	f__Lachnospiraceae	g__Lachnospiraceae_NK4A136_group	s__unclassified_Lachnospiraceae_NK4A136_group
ASV_1766083	Bin32	0.000601192	d__Bacteria	p__Firmicutes	c__Clostridia	o__Lachnospirales	f__Lachnospiraceae	g__Lachnoclostridium	s__uncultured_rumen
ASV_378053	Bin32	0.00023477	d__Bacteria	p__Firmicutes	c__Clostridia	o__Lachnospirales	f__Lachnospiraceae	g__Butyrivibrio	s__unclassified_Butyrivibrio
ASV_486535	Bin32	0.000145881	d__Bacteria	p__Firmicutes	c__Clostridia	o__Lachnospirales	f__Lachnospiraceae	g__Oribacterium	s__uncultured_rumen
ASV_72106	Bin32	0.000216514	d__Bacteria	p__Firmicutes	c__Clostridia	o__Lachnospirales	f__Lachnospiraceae	g__Oribacterium	s__uncultured_rumen
ASV_823456	Bin32	0.000304624	d__Bacteria	p__Firmicutes	c__Clostridia	o__Lachnospirales	f__Lachnospiraceae	g__Lachnospiraceae_ND3007_group	s__uncultured_Lachnospiraceae
ASV_85523	Bin32	0.000758488	d__Bacteria	p__Firmicutes	c__Clostridia	o__Lachnospirales	f__Lachnospiraceae	g__Butyrivibrio	s__Butyrivibrio_fibrisolvens
ASV_949686	Bin32	0.00027128	d__Bacteria	p__Firmicutes	c__Clostridia	o__Lachnospirales	f__Lachnospiraceae	g__Butyrivibrio	s__unclassified_Butyrivibrio
ASV_106117	Bin33	0.000568576	d__Bacteria	p__Firmicutes	c__Clostridia	o__Lachnospirales	f__Lachnospiraceae	g__Lachnospiraceae_NK3A20_group	s__unclassified_Lachnospiraceae_NK3A20_group
ASV_1114955	Bin33	0.000317398	d__Bacteria	p__Firmicutes	c__Clostridia	o__Lachnospirales	f__Lachnospiraceae	g__Lachnospiraceae_NK3A20_group	s__uncultured_rumen
ASV_1361726	Bin33	0.000487002	d__Bacteria	p__Firmicutes	c__Clostridia	o__Lachnospirales	f__Lachnospiraceae	g__Lachnospiraceae_NK3A20_group	s__uncultured_rumen
ASV_1696019	Bin33	0.00101417	d__Bacteria	p__Firmicutes	c__Clostridia	o__Lachnospirales	f__Lachnospiraceae	g__Lachnospiraceae_NK3A20_group	s__uncultured_rumen
ASV_318608	Bin33	0.0029258	d__Bacteria	p__Firmicutes	c__Clostridia	o__Lachnospirales	f__Lachnospiraceae	g__Lachnospiraceae_NK3A20_group	s__uncultured_rumen
ASV_416710	Bin33	0.000128696	d__Bacteria	p__Firmicutes	c__Clostridia	o__Lachnospirales	f__Lachnospiraceae	g__Lachnospiraceae_NK3A20_group	s__uncultured_rumen
ASV_428317	Bin33	0.000197914	d__Bacteria	p__Firmicutes	c__Clostridia	o__Lachnospirales	f__Lachnospiraceae	g__Lachnospiraceae_NK3A20_group	s__uncultured_rumen
ASV_469785	Bin33	0.000161407	d__Bacteria	p__Firmicutes	c__Clostridia	o__Lachnospirales	f__Lachnospiraceae	g__Lachnospiraceae_NK3A20_group	s__uncultured_rumen
ASV_559856	Bin33	0.000448749	d__Bacteria	p__Firmicutes	c__Clostridia	o__Lachnospirales	f__Lachnospiraceae	g__Lachnospiraceae_NK3A20_group	s__uncultured_rumen
ASV_791468	Bin33	0.000397766	d__Bacteria	p__Firmicutes	c__Clostridia	o__Lachnospirales	f__Lachnospiraceae	g__Lachnospiraceae_NK3A20_group	s__unclassified_Lachnospiraceae_NK3A20_group
ASV_955534	Bin33	0.000909131	d__Bacteria	p__Firmicutes	c__Clostridia	o__Lachnospirales	f__Lachnospiraceae	g__Lachnospiraceae_NK3A20_group	s__uncultured_rumen
ASV_1027828	Bin34	0.00255876	d__Bacteria	p__Firmicutes	c__Clostridia	o__Lachnospirales	f__Lachnospiraceae	g__Lachnospiraceae_NK3A20_group	s__uncultured_rumen
ASV_1077726	Bin34	0.000322774	d__Bacteria	p__Firmicutes	c__Clostridia	o__Lachnospirales	f__Lachnospiraceae	g__Lachnospiraceae_NK3A20_group	s__unclassified_Lachnospiraceae_NK3A20_group
ASV_1101902	Bin34	0.000584571	d__Bacteria	p__Firmicutes	c__Clostridia	o__Lachnospirales	f__Lachnospiraceae	g__Lachnospiraceae_NK3A20_group	s__unclassified_Lachnospiraceae_NK3A20_group
ASV_132825	Bin34	0.000636183	d__Bacteria	p__Firmicutes	c__Clostridia	o__Lachnospirales	f__Lachnospiraceae	g__Lachnospiraceae_NK3A20_group	s__uncultured_rumen
ASV_1528	Bin34	0.0030682	d__Bacteria	p__Firmicutes	c__Clostridia	o__Lachnospirales	f__Lachnospiraceae	g__Lachnospiraceae_NK3A20_group	s__uncultured_rumen
ASV_1829223	Bin34	0.0013067	d__Bacteria	p__Firmicutes	c__Clostridia	o__Lachnospirales	f__Lachnospiraceae	g__Lachnospiraceae_NK3A20_group	s__uncultured_rumen
ASV_183881	Bin34	0.000686761	d__Bacteria	p__Firmicutes	c__Clostridia	o__Lachnospirales	f__Lachnospiraceae	g__Lachnospiraceae_NK3A20_group	s__uncultured_rumen
ASV_1864946	Bin34	0.000415735	d__Bacteria	p__Firmicutes	c__Clostridia	o__Lachnospirales	f__Lachnospiraceae	g__Lachnospiraceae_NK3A20_group	s__uncultured_rumen
ASV_1950508	Bin34	0.00194947	d__Bacteria	p__Firmicutes	c__Clostridia	o__Lachnospirales	f__Lachnospiraceae	g__Lachnospiraceae_NK3A20_group	s__uncultured_rumen
ASV_2061872	Bin34	0.00580516	d__Bacteria	p__Firmicutes	c__Clostridia	o__Lachnospirales	f__Lachnospiraceae	g__Lachnospiraceae_NK3A20_group	s__uncultured_rumen
ASV_2101822	Bin34	0.000184617	d__Bacteria	p__Firmicutes	c__Clostridia	o__Lachnospirales	f__Lachnospiraceae	g__Lachnospiraceae_NK3A20_group	s__unclassified_Lachnospiraceae_NK3A20_group
ASV_409899	Bin34	0.00017384	d__Bacteria	p__Firmicutes	c__Clostridia	o__Lachnospirales	f__Lachnospiraceae	g__Lachnospiraceae_NK3A20_group	s__uncultured_rumen
ASV_411338	Bin34	0.00229118	d__Bacteria	p__Firmicutes	c__Clostridia	o__Lachnospirales	f__Lachnospiraceae	g__Lachnospiraceae_NK3A20_group	s__uncultured_rumen
ASV_424131	Bin34	0.000214469	d__Bacteria	p__Firmicutes	c__Clostridia	o__Lachnospirales	f__Lachnospiraceae	g__Lachnospiraceae_NK3A20_group	s__bacterium_enrichment
ASV_440502	Bin34	0.00021686	d__Bacteria	p__Firmicutes	c__Clostridia	o__Lachnospirales	f__Lachnospiraceae	g__Lachnospiraceae_NK3A20_group	s__uncultured_rumen
ASV_60158	Bin34	0.000189434	d__Bacteria	p__Firmicutes	c__Clostridia	o__Lachnospirales	f__Lachnospiraceae	g__Lachnospiraceae_NK3A20_group	s__uncultured_rumen
ASV_626649	Bin34	0.000416714	d__Bacteria	p__Firmicutes	c__Clostridia	o__Lachnospirales	f__Lachnospiraceae	g__Lachnospiraceae_NK3A20_group	s__unclassified_Lachnospiraceae_NK3A20_group
ASV_1086009	Bin35	0.000140324	d__Bacteria	p__Firmicutes	c__Clostridia	o__Lachnospirales	f__Lachnospiraceae	g__Lachnospiraceae_NK3A20_group	s__uncultured_rumen
ASV_1737110	Bin35	0.000225178	d__Bacteria	p__Firmicutes	c__Clostridia	o__Lachnospirales	f__Lachnospiraceae	g__Lachnospiraceae_NK3A20_group	s__uncultured_Lachnospiraceae
ASV_2111261	Bin35	0.000803604	d__Bacteria	p__Firmicutes	c__Clostridia	o__Lachnospirales	f__Lachnospiraceae	g__Lachnospiraceae_NK3A20_group	s__uncultured_Lachnospiraceae
ASV_271070	Bin35	0.000221233	d__Bacteria	p__Firmicutes	c__Clostridia	o__Lachnospirales	f__Lachnospiraceae	g__Lachnospiraceae_NK3A20_group	s__uncultured_bacterium
ASV_593813	Bin35	0.00011264	d__Bacteria	p__Firmicutes	c__Clostridia	o__Lachnospirales	f__Lachnospiraceae	g__Lachnospiraceae_NK3A20_group	s__uncultured_bacterium
ASV_751985	Bin35	0.000490194	d__Bacteria	p__Firmicutes	c__Clostridia	o__Lachnospirales	f__Lachnospiraceae	g__Lachnospiraceae_NK3A20_group	s__uncultured_bacterium
ASV_806465	Bin35	0.00174521	d__Bacteria	p__Firmicutes	c__Clostridia	o__Lachnospirales	f__Lachnospiraceae	g__Lachnospiraceae_NK3A20_group	s__uncultured_bacterium
ASV_897090	Bin35	0.000208299	d__Bacteria	p__Firmicutes	c__Clostridia	o__Lachnospirales	f__Lachnospiraceae	g__Lachnospiraceae_NK3A20_group	s__uncultured_bacterium
ASV_132823	Bin36	0.00118806	d__Bacteria	p__Firmicutes	c__Clostridia	o__Lachnospirales	f__Lachnospiraceae	g__Syntrophococcus	s__uncultured_bacterium
ASV_1755849	Bin36	0.000460314	d__Bacteria	p__Firmicutes	c__Clostridia	o__Lachnospirales	f__Lachnospiraceae	g__Syntrophococcus	s__Syntrophococcus_sucromutans
ASV_1850034	Bin36	0.000662125	d__Bacteria	p__Firmicutes	c__Clostridia	o__Lachnospirales	f__Lachnospiraceae	g__Lachnospiraceae_FE2018_group	s__bacterium_FE2018
ASV_1905990	Bin36	0.000135917	d__Bacteria	p__Firmicutes	c__Clostridia	o__Lachnospirales	f__Lachnospiraceae	g__[Eubacterium]_cellulosolvens_group	s__[Eubacterium]_cellulosolvens
ASV_192910	Bin36	0.0002315	d__Bacteria	p__Firmicutes	c__Clostridia	o__Lachnospirales	f__Lachnospiraceae	g__Syntrophococcus	s__uncultured_bacterium
ASV_2013475	Bin36	0.000916479	d__Bacteria	p__Firmicutes	c__Clostridia	o__Lachnospirales	f__Lachnospiraceae	g__Syntrophococcus	s__uncultured_bacterium
ASV_2051464	Bin36	0.000710365	d__Bacteria	p__Firmicutes	c__Clostridia	o__Lachnospirales	f__Lachnospiraceae	g__Syntrophococcus	s__uncultured_bacterium
ASV_2110695	Bin36	0.000130732	d__Bacteria	p__Firmicutes	c__Clostridia	o__Lachnospirales	f__Lachnospiraceae	g__Syntrophococcus	s__uncultured_bacterium
ASV_71150	Bin36	0.000144331	d__Bacteria	p__Firmicutes	c__Clostridia	o__Lachnospirales	f__Lachnospiraceae	g__Syntrophococcus	s__uncultured_bacterium
ASV_1028025	Bin37	0.000580982	d__Bacteria	p__Firmicutes	c__Clostridia	o__Oscillospirales	f__Ruminococcaceae	g__Ruminococcus	s__uncultured_bacterium
ASV_1157190	Bin37	0.000852246	d__Bacteria	p__Firmicutes	c__Clostridia	o__Oscillospirales	f__Ruminococcaceae	g__Ruminococcus	s__uncultured_bacterium
ASV_1294315	Bin37	0.000235942	d__Bacteria	p__Firmicutes	c__Clostridia	o__Oscillospirales	f__Ruminococcaceae	g__Ruminococcus	s__uncultured_bacterium
ASV_1374174	Bin37	0.000207343	d__Bacteria	p__Firmicutes	c__Clostridia	o__Oscillospirales	f__Ruminococcaceae	g__Ruminococcus	s__unclassified_Ruminococcus
ASV_1381786	Bin37	0.00237404	d__Bacteria	p__Firmicutes	c__Clostridia	o__Oscillospirales	f__Ruminococcaceae	g__unclassified_Ruminococcaceae	s__unclassified_Ruminococcaceae
ASV_1417429	Bin37	0.00210976	d__Bacteria	p__Firmicutes	c__Clostridia	o__Oscillospirales	f__Ruminococcaceae	g__UCG-001	s__uncultured_bacterium
ASV_1426683	Bin37	0.000509372	d__Bacteria	p__Firmicutes	c__Clostridia	o__Oscillospirales	f__Ruminococcaceae	g__unclassified_Ruminococcaceae	s__unclassified_Ruminococcaceae
ASV_1547251	Bin37	0.000156277	d__Bacteria	p__Firmicutes	c__Clostridia	o__Oscillospirales	f__Ruminococcaceae	g__Ruminococcus	s__uncultured_bacterium
ASV_1707280	Bin37	0.000217319	d__Bacteria	p__Firmicutes	c__Clostridia	o__Oscillospirales	f__Ruminococcaceae	g__Ruminococcus	s__uncultured_bacterium
ASV_1817870	Bin37	0.000277958	d__Bacteria	p__Firmicutes	c__Clostridia	o__Oscillospirales	f__Ruminococcaceae	g__Ruminococcus	s__unclassified_Ruminococcus
ASV_1851818	Bin37	0.000391209	d__Bacteria	p__Firmicutes	c__Clostridia	o__Oscillospirales	f__Ruminococcaceae	g__unclassified_Ruminococcaceae	s__unclassified_Ruminococcaceae
ASV_1966179	Bin37	0.0138832	d__Bacteria	p__Firmicutes	c__Clostridia	o__Oscillospirales	f__Ruminococcaceae	g__Ruminococcus	s__uncultured_bacterium
ASV_2005645	Bin37	0.000125658	d__Bacteria	p__Firmicutes	c__Clostridia	o__Oscillospirales	f__Ruminococcaceae	g__Ruminococcus	s__unclassified_Ruminococcus
ASV_2026384	Bin37	0.000885386	d__Bacteria	p__Firmicutes	c__Clostridia	o__Oscillospirales	f__Ruminococcaceae	g__Ruminococcus	s__unclassified_Ruminococcus
ASV_2047988	Bin37	0.000599821	d__Bacteria	p__Firmicutes	c__Clostridia	o__Oscillospirales	f__Ruminococcaceae	g__Ruminococcus	s__uncultured_bacterium
ASV_241274	Bin37	0.000207307	d__Bacteria	p__Firmicutes	c__Clostridia	o__Oscillospirales	f__Ruminococcaceae	g__Ruminococcus	s__unclassified_Ruminococcus
ASV_316220	Bin37	0.000546981	d__Bacteria	p__Firmicutes	c__Clostridia	o__Oscillospirales	f__Ruminococcaceae	g__Ruminococcus	s__uncultured_bacterium
ASV_426211	Bin37	0.00170443	d__Bacteria	p__Firmicutes	c__Clostridia	o__Oscillospirales	f__Ruminococcaceae	g__Ruminococcus	s__uncultured_bacterium
ASV_492528	Bin37	0.000267213	d__Bacteria	p__Firmicutes	c__Clostridia	o__Oscillospirales	f__Ruminococcaceae	g__Ruminococcus	s__unclassified_Ruminococcus
ASV_501023	Bin37	0.00141982	d__Bacteria	p__Firmicutes	c__Clostridia	o__Oscillospirales	f__Ruminococcaceae	g__Ruminococcus	s__uncultured_bacterium
ASV_525422	Bin37	0.000200759	d__Bacteria	p__Firmicutes	c__Clostridia	o__Oscillospirales	f__Ruminococcaceae	g__Ruminococcus	s__uncultured_bacterium
ASV_572347	Bin37	0.000134076	d__Bacteria	p__Firmicutes	c__Clostridia	o__Oscillospirales	f__Ruminococcaceae	g__Ruminococcus	s__uncultured_bacterium
ASV_612837	Bin37	0.000438541	d__Bacteria	p__Firmicutes	c__Clostridia	o__Oscillospirales	f__Ruminococcaceae	g__Ruminococcus	s__uncultured_bacterium
ASV_613706	Bin37	0.00022237	d__Bacteria	p__Firmicutes	c__Clostridia	o__Oscillospirales	f__Ruminococcaceae	g__UCG-001	s__uncultured_bacterium
ASV_757823	Bin37	0.00419236	d__Bacteria	p__Firmicutes	c__Clostridia	o__Oscillospirales	f__Ruminococcaceae	g__Ruminococcus	s__unclassified_Ruminococcus
ASV_787350	Bin37	0.000352228	d__Bacteria	p__Firmicutes	c__Clostridia	o__Oscillospirales	f__Ruminococcaceae	g__CAG-352	s__uncultured_bacterium
ASV_1191696	Bin38	0.000280325	d__Bacteria	p__Firmicutes	c__Clostridia	o__Oscillospirales	f__Ruminococcaceae	g__Ruminococcus	s__unclassified_Ruminococcus
ASV_1237293	Bin38	0.000227764	d__Bacteria	p__Firmicutes	c__Clostridia	o__Oscillospirales	f__Ruminococcaceae	g__Ruminococcus	s__unclassified_Ruminococcus
ASV_1351687	Bin38	0.00215557	d__Bacteria	p__Firmicutes	c__Clostridia	o__Oscillospirales	f__Ruminococcaceae	g__Ruminococcus	s__unclassified_Ruminococcus
ASV_1823647	Bin38	0.000167592	d__Bacteria	p__Firmicutes	c__Clostridia	o__Oscillospirales	f__Ruminococcaceae	g__unclassified_Ruminococcaceae	s__unclassified_Ruminococcaceae
ASV_197106	Bin38	0.000144773	d__Bacteria	p__Firmicutes	c__Clostridia	o__Oscillospirales	f__Ruminococcaceae	g__Ruminococcus	s__uncultured_bacterium
ASV_2070097	Bin38	0.00015283	d__Bacteria	p__Firmicutes	c__Clostridia	o__Oscillospirales	f__Ruminococcaceae	g__Ruminococcus	s__uncultured_bacterium
ASV_923735	Bin38	0.00229313	d__Bacteria	p__Firmicutes	c__Clostridia	o__Oscillospirales	f__Ruminococcaceae	g__Ruminococcus	s__uncultured_bacterium
ASV_953989	Bin38	0.00166911	d__Bacteria	p__Firmicutes	c__Clostridia	o__Oscillospirales	f__Ruminococcaceae	g__Ruminococcus	s__uncultured_bacterium
ASV_1207202	Bin39	0.000912758	d__Bacteria	p__Firmicutes	c__Clostridia	o__Oscillospirales	f__Ruminococcaceae	g__Ruminococcus	s__unclassified_Ruminococcus
ASV_1385005	Bin39	0.000402337	d__Bacteria	p__Firmicutes	c__Clostridia	o__Oscillospirales	f__Ruminococcaceae	g__Ruminococcus	s__uncultured_bacterium
ASV_1667423	Bin39	0.00406508	d__Bacteria	p__Firmicutes	c__Clostridia	o__Oscillospirales	f__Ruminococcaceae	g__Ruminococcus	s__uncultured_bacterium
ASV_512045	Bin39	0.000168856	d__Bacteria	p__Firmicutes	c__Clostridia	o__Oscillospirales	f__Ruminococcaceae	g__Ruminococcus	s__uncultured_bacterium
ASV_671792	Bin39	0.00024775	d__Bacteria	p__Firmicutes	c__Clostridia	o__Oscillospirales	f__Ruminococcaceae	g__unclassified_Ruminococcaceae	s__unclassified_Ruminococcaceae
ASV_705177	Bin39	0.00201581	d__Bacteria	p__Firmicutes	c__Clostridia	o__Oscillospirales	f__Ruminococcaceae	g__Ruminococcus	s__unclassified_Ruminococcus
ASV_97122	Bin39	0.00104925	d__Bacteria	p__Firmicutes	c__Clostridia	o__Oscillospirales	f__Ruminococcaceae	g__Ruminococcus	s__unclassified_Ruminococcus
ASV_991795	Bin39	0.00018986	d__Bacteria	p__Firmicutes	c__Clostridia	o__Oscillospirales	f__Ruminococcaceae	g__Ruminococcus	s__unclassified_Ruminococcus
ASV_1212509	Bin4	0.00589725	d__Bacteria	p__Firmicutes	c__Clostridia	o__Oscillospirales	f__Oscillospiraceae	g__NK4A214_group	s__uncultured_rumen
ASV_1776685	Bin4	0.000943705	d__Bacteria	p__Firmicutes	c__Clostridia	o__Oscillospirales	f__Oscillospiraceae	g__NK4A214_group	s__uncultured_rumen
ASV_1879807	Bin4	0.00045979	d__Bacteria	p__Firmicutes	c__Clostridia	o__Oscillospirales	f__Oscillospiraceae	g__NK4A214_group	s__uncultured_rumen
ASV_1920136	Bin4	0.0040416	d__Bacteria	p__Firmicutes	c__Clostridia	o__Oscillospirales	f__Oscillospiraceae	g__NK4A214_group	s__uncultured_rumen
ASV_2082418	Bin4	0.000136251	d__Bacteria	p__Firmicutes	c__Clostridia	o__Oscillospirales	f__Oscillospiraceae	g__NK4A214_group	s__unclassified_NK4A214_group
ASV_314145	Bin4	0.000120149	d__Bacteria	p__Firmicutes	c__Clostridia	o__Oscillospirales	f__Oscillospiraceae	g__NK4A214_group	s__uncultured_rumen
ASV_379232	Bin4	0.000644071	d__Bacteria	p__Firmicutes	c__Clostridia	o__Oscillospirales	f__Oscillospiraceae	g__NK4A214_group	s__uncultured_rumen
ASV_569582	Bin4	0.000925232	d__Bacteria	p__Firmicutes	c__Clostridia	o__Oscillospirales	f__Oscillospiraceae	g__NK4A214_group	s__uncultured_rumen
ASV_87315	Bin4	0.000284795	d__Bacteria	p__Firmicutes	c__Clostridia	o__Oscillospirales	f__Oscillospiraceae	g__NK4A214_group	s__uncultured_rumen
ASV_881202	Bin4	0.00101597	d__Bacteria	p__Firmicutes	c__Clostridia	o__Oscillospirales	f__Oscillospiraceae	g__NK4A214_group	s__uncultured_rumen
ASV_1021584	Bin40	0.000131996	d__Bacteria	p__Firmicutes	c__Clostridia	o__Oscillospirales	f__Ruminococcaceae	g__Ruminococcus	s__rumen_bacterium
ASV_1290697	Bin40	0.000650519	d__Bacteria	p__Firmicutes	c__Clostridia	o__Oscillospirales	f__Ruminococcaceae	g__Ruminococcus	s__rumen_bacterium
ASV_1541043	Bin40	0.000119861	d__Bacteria	p__Firmicutes	c__Clostridia	o__Oscillospirales	f__Ruminococcaceae	g__Ruminococcus	s__unclassified_Ruminococcus
ASV_1546665	Bin40	0.000246663	d__Bacteria	p__Firmicutes	c__Clostridia	o__Oscillospirales	f__Ruminococcaceae	g__UCG-001	s__uncultured_bacterium
ASV_1595892	Bin40	0.000257927	d__Bacteria	p__Firmicutes	c__Clostridia	o__Oscillospirales	f__Ruminococcaceae	g__UCG-001	s__uncultured_bacterium
ASV_2020734	Bin40	0.000760409	d__Bacteria	p__Firmicutes	c__Clostridia	o__Oscillospirales	f__Ruminococcaceae	g__Ruminococcus	s__rumen_bacterium
ASV_478178	Bin40	0.000177075	d__Bacteria	p__Firmicutes	c__Clostridia	o__Oscillospirales	f__Ruminococcaceae	g__Ruminococcus	s__rumen_bacterium
ASV_593428	Bin40	0.00027632	d__Bacteria	p__Firmicutes	c__Clostridia	o__Oscillospirales	f__Ruminococcaceae	g__UCG-001	s__uncultured_rumen
ASV_1042528	Bin41	0.000188753	d__Bacteria	p__Firmicutes	c__Clostridia	o__Oscillospirales	f__Ruminococcaceae	g__unclassified_Ruminococcaceae	s__unclassified_Ruminococcaceae
ASV_1411839	Bin41	0.000362783	d__Bacteria	p__Firmicutes	c__Clostridia	o__Oscillospirales	f__Ruminococcaceae	g__CAG-352	s__uncultured_bacterium
ASV_156753	Bin41	0.000395784	d__Bacteria	p__Firmicutes	c__Clostridia	o__Oscillospirales	f__Ruminococcaceae	g__unclassified_Ruminococcaceae	s__unclassified_Ruminococcaceae
ASV_1606623	Bin41	0.000147865	d__Bacteria	p__Firmicutes	c__Clostridia	o__Oscillospirales	f__Ruminococcaceae	g__CAG-352	s__uncultured_bacterium
ASV_1962121	Bin41	0.00121912	d__Bacteria	p__Firmicutes	c__Clostridia	o__Oscillospirales	f__Ruminococcaceae	g__unclassified_Ruminococcaceae	s__unclassified_Ruminococcaceae
ASV_265490	Bin41	0.00526136	d__Bacteria	p__Firmicutes	c__Clostridia	o__Oscillospirales	f__Ruminococcaceae	g__Ruminococcus	s__unclassified_Ruminococcus
ASV_390910	Bin41	0.000185429	d__Bacteria	p__Firmicutes	c__Clostridia	o__Oscillospirales	f__Ruminococcaceae	g__uncultured	s__unclassified_uncultured
ASV_580417	Bin41	0.000181027	d__Bacteria	p__Firmicutes	c__Clostridia	o__Oscillospirales	f__Ruminococcaceae	g__unclassified_Ruminococcaceae	s__unclassified_Ruminococcaceae
ASV_610441	Bin41	0.000135202	d__Bacteria	p__Firmicutes	c__Clostridia	o__Oscillospirales	f__Ruminococcaceae	g__CAG-352	s__uncultured_rumen
ASV_650031	Bin41	0.000162454	d__Bacteria	p__Firmicutes	c__Clostridia	o__Oscillospirales	f__Ruminococcaceae	g__unclassified_Ruminococcaceae	s__unclassified_Ruminococcaceae
ASV_690522	Bin41	0.00020004	d__Bacteria	p__Firmicutes	c__Clostridia	o__Oscillospirales	f__Ruminococcaceae	g__CAG-352	s__uncultured_rumen
ASV_969975	Bin41	0.000142812	d__Bacteria	p__Firmicutes	c__Clostridia	o__Oscillospirales	f__Ruminococcaceae	g__CAG-352	s__uncultured_bacterium
ASV_1263562	Bin42	0.00026608	d__Bacteria	p__Firmicutes	c__Clostridia	o__Oscillospirales	f__Oscillospiraceae	g__Colidextribacter	s__uncultured_Clostridia
ASV_1855771	Bin42	0.000152276	d__Bacteria	p__Firmicutes	c__Clostridia	o__Oscillospirales	f__Oscillospiraceae	g__uncultured	s__uncultured_rumen
ASV_1989959	Bin42	0.000655987	d__Bacteria	p__Firmicutes	c__Clostridia	o__Oscillospirales	f__Oscillospiraceae	g__uncultured	s__uncultured_rumen
ASV_2016825	Bin42	0.00121407	d__Bacteria	p__Firmicutes	c__Clostridia	o__Oscillospirales	f__Oscillospiraceae	g__Colidextribacter	s__uncultured_rumen
ASV_232908	Bin42	0.000144421	d__Bacteria	p__Firmicutes	c__Clostridia	o__Oscillospirales	f__Oscillospiraceae	g__uncultured	s__uncultured_rumen
ASV_387948	Bin42	0.000198597	d__Bacteria	p__Firmicutes	c__Clostridia	o__Oscillospirales	f__Oscillospiraceae	g__Colidextribacter	s__uncultured_rumen
ASV_558319	Bin42	0.000135357	d__Bacteria	p__Firmicutes	c__Clostridia	o__Oscillospirales	f__Oscillospiraceae	g__Colidextribacter	s__uncultured_Clostridia
ASV_1184978	Bin43	0.000290569	d__Bacteria	p__Firmicutes	c__Clostridia	o__Oscillospirales	f__Hungateiclostridiaceae	g__Saccharofermentans	s__unclassified_Saccharofermentans
ASV_1421482	Bin43	0.000176922	d__Bacteria	p__Firmicutes	c__Clostridia	o__Oscillospirales	f__Hungateiclostridiaceae	g__Saccharofermentans	s__uncultured_rumen
ASV_1485831	Bin43	0.00208552	d__Bacteria	p__Firmicutes	c__Clostridia	o__Oscillospirales	f__Hungateiclostridiaceae	g__Saccharofermentans	s__unclassified_Saccharofermentans
ASV_1743459	Bin43	0.000179764	d__Bacteria	p__Firmicutes	c__Clostridia	o__Oscillospirales	f__Butyricicoccaceae	g__UCG-009	s__uncultured_bacterium
ASV_1839475	Bin43	0.000303069	d__Bacteria	p__Firmicutes	c__Clostridia	o__Oscillospirales	f__Hungateiclostridiaceae	g__Saccharofermentans	s__unclassified_Saccharofermentans
ASV_2093232	Bin43	0.000144786	d__Bacteria	p__Firmicutes	c__Clostridia	o__Oscillospirales	f__Hungateiclostridiaceae	g__Saccharofermentans	s__uncultured_rumen
ASV_433272	Bin43	0.000584862	d__Bacteria	p__Firmicutes	c__Clostridia	o__Oscillospirales	f__Hungateiclostridiaceae	g__Saccharofermentans	s__unclassified_Saccharofermentans
ASV_506884	Bin43	0.000235402	d__Bacteria	p__Firmicutes	c__Clostridia	o__Oscillospirales	f__Hungateiclostridiaceae	g__Saccharofermentans	s__uncultured_rumen
ASV_822531	Bin43	0.000220656	d__Bacteria	p__Firmicutes	c__Clostridia	o__Oscillospirales	f__Hungateiclostridiaceae	g__Saccharofermentans	s__unclassified_Saccharofermentans
ASV_1209918	Bin44	0.0003715	d__Bacteria	p__Firmicutes	c__Clostridia	o__Oscillospirales	f__[Eubacterium]_coprostanoligenes_group	g__[Eubacterium]_coprostanoligenes_group	s__unclassified_[Eubacterium]_coprostanoligenes_group
ASV_132545	Bin44	0.000140596	d__Bacteria	p__Firmicutes	c__Clostridia	o__Oscillospirales	f__[Eubacterium]_coprostanoligenes_group	g__[Eubacterium]_coprostanoligenes_group	s__unclassified_[Eubacterium]_coprostanoligenes_group
ASV_1478982	Bin44	0.00135811	d__Bacteria	p__Firmicutes	c__Clostridia	o__Oscillospirales	f__[Eubacterium]_coprostanoligenes_group	g__[Eubacterium]_coprostanoligenes_group	s__uncultured_bacterium
ASV_188131	Bin44	0.0245514	d__Bacteria	p__Firmicutes	c__Clostridia	o__Oscillospirales	f__[Eubacterium]_coprostanoligenes_group	g__[Eubacterium]_coprostanoligenes_group	s__unclassified_[Eubacterium]_coprostanoligenes_group
ASV_1993084	Bin44	0.000201938	d__Bacteria	p__Firmicutes	c__Clostridia	o__Oscillospirales	f__[Eubacterium]_coprostanoligenes_group	g__[Eubacterium]_coprostanoligenes_group	s__uncultured_bacterium
ASV_2022879	Bin44	0.00044347	d__Bacteria	p__Firmicutes	c__Clostridia	o__Oscillospirales	f__[Eubacterium]_coprostanoligenes_group	g__[Eubacterium]_coprostanoligenes_group	s__uncultured_bacterium
ASV_419546	Bin44	0.000176533	d__Bacteria	p__Firmicutes	c__Clostridia	o__Oscillospirales	f__[Eubacterium]_coprostanoligenes_group	g__[Eubacterium]_coprostanoligenes_group	s__uncultured_rumen
ASV_516744	Bin44	0.00206414	d__Bacteria	p__Firmicutes	c__Clostridia	o__Oscillospirales	f__[Eubacterium]_coprostanoligenes_group	g__[Eubacterium]_coprostanoligenes_group	s__uncultured_bacterium
ASV_855903	Bin44	0.000156834	d__Bacteria	p__Firmicutes	c__Clostridia	o__Oscillospirales	f__[Eubacterium]_coprostanoligenes_group	g__[Eubacterium]_coprostanoligenes_group	s__unclassified_[Eubacterium]_coprostanoligenes_group
ASV_1021681	Bin45	0.000154049	d__Bacteria	p__Firmicutes	c__Clostridia	o__Oscillospirales	f__[Eubacterium]_coprostanoligenes_group	g__[Eubacterium]_coprostanoligenes_group	s__uncultured_rumen
ASV_1060616	Bin45	0.000136015	d__Bacteria	p__Firmicutes	c__Clostridia	o__Oscillospirales	f__Ruminococcaceae	g__Ruminococcus	s__Ruminococcus_albus
ASV_1264823	Bin45	0.000285452	d__Bacteria	p__Firmicutes	c__Clostridia	o__Oscillospirales	f__[Eubacterium]_coprostanoligenes_group	g__[Eubacterium]_coprostanoligenes_group	s__unclassified_[Eubacterium]_coprostanoligenes_group
ASV_1782192	Bin45	0.000240127	d__Bacteria	p__Firmicutes	c__Clostridia	o__Oscillospirales	f__Ruminococcaceae	g__Ruminococcus	s__Ruminococcus_sp.
ASV_1937613	Bin45	0.000196785	d__Bacteria	p__Firmicutes	c__Clostridia	o__Oscillospirales	f__Ruminococcaceae	g__Ruminococcus	s__Ruminococcus_sp.
ASV_235946	Bin45	0.000138964	d__Bacteria	p__Firmicutes	c__Clostridia	o__Oscillospirales	f__Ruminococcaceae	g__Ruminococcaceae	s__uncultured_rumen
ASV_291101	Bin45	0.000253539	d__Bacteria	p__Firmicutes	c__Clostridia	o__Oscillospirales	f__Ruminococcaceae	g__Ruminococcus	s__unclassified_Ruminococcus
ASV_297687	Bin45	0.00013897	d__Bacteria	p__Firmicutes	c__Clostridia	o__Oscillospirales	f__Ruminococcaceae	g__Ruminococcus	s__unclassified_Ruminococcus
ASV_512699	Bin45	0.000183981	d__Bacteria	p__Firmicutes	c__Clostridia	o__Oscillospirales	f__Ruminococcaceae	g__Ruminococcus	s__uncultured_rumen
ASV_699551	Bin45	0.00013301	d__Bacteria	p__Firmicutes	c__Clostridia	o__Oscillospirales	f__[Eubacterium]_coprostanoligenes_group	g__[Eubacterium]_coprostanoligenes_group	s__unclassified_[Eubacterium]_coprostanoligenes_group
ASV_728904	Bin45	0.00013774	d__Bacteria	p__Firmicutes	c__Clostridia	o__Oscillospirales	f__Ruminococcaceae	g__uncultured	s__unclassified_uncultured
ASV_799884	Bin45	0.000332359	d__Bacteria	p__Firmicutes	c__Clostridia	o__Oscillospirales	f__Ruminococcaceae	g__Ruminococcus	s__Ruminococcus_albus
ASV_985666	Bin45	0.000111971	d__Bacteria	p__Firmicutes	c__Clostridia	o__Oscillospirales	f__Ruminococcaceae	g__Ruminococcus	s__uncultured_rumen
ASV_1173143	Bin46	0.00023705	d__Bacteria	p__Firmicutes	c__Clostridia	o__Oscillospirales	f__Ruminococcaceae	g__Ruminococcus	s__Ruminococcus_flavefaciens
ASV_1543207	Bin46	0.000437393	d__Bacteria	p__Firmicutes	c__Clostridia	o__Oscillospirales	f__Ruminococcaceae	g__Ruminococcus	s__bacterium_YRD2003
ASV_1653690	Bin46	0.000698316	d__Bacteria	p__Firmicutes	c__Clostridia	o__Oscillospirales	f__Ruminococcaceae	g__Ruminococcus	s__uncultured_rumen
ASV_1688487	Bin46	0.000174855	d__Bacteria	p__Firmicutes	c__Clostridia	o__Oscillospirales	f__Ruminococcaceae	g__Ruminococcus	s__Ruminococcus_flavefaciens
ASV_1825051	Bin46	0.000176523	d__Bacteria	p__Firmicutes	c__Clostridia	o__Oscillospirales	f__Ruminococcaceae	g__Ruminococcus	s__unclassified_Ruminococcus
ASV_1870524	Bin46	0.000169259	d__Bacteria	p__Firmicutes	c__Clostridia	o__Oscillospirales	f__Ruminococcaceae	g__Ruminococcus	s__Ruminococcus_flavefaciens
ASV_321316	Bin46	0.000143911	d__Bacteria	p__Firmicutes	c__Clostridia	o__Oscillospirales	f__Ruminococcaceae	g__Ruminococcus	s__unclassified_Ruminococcus
ASV_619705	Bin46	0.000148252	d__Bacteria	p__Firmicutes	c__Clostridia	o__Oscillospirales	f__Ruminococcaceae	g__Ruminococcus	s__unclassified_Ruminococcus
ASV_919911	Bin46	0.000141622	d__Bacteria	p__Firmicutes	c__Clostridia	o__Oscillospirales	f__Ruminococcaceae	g__Ruminococcus	s__Ruminococcus_flavefaciens
ASV_1018643	Bin47	0.000163115	d__Bacteria	p__Firmicutes	c__Clostridia	o__Christensenellales	f__Christensenellaceae	g__Christensenellaceae_R-7_group	s__human_gut
ASV_1066050	Bin47	0.000279621	d__Bacteria	p__Firmicutes	c__Clostridia	o__Christensenellales	f__Christensenellaceae	g__Christensenellaceae_R-7_group	s__human_gut
ASV_1369706	Bin47	0.000683199	d__Bacteria	p__Firmicutes	c__Clostridia	o__Christensenellales	f__Christensenellaceae	g__Christensenellaceae_R-7_group	s__human_gut
ASV_1408830	Bin47	0.000219597	d__Bacteria	p__Verrucomicrobiota	c__Kiritimatiellae	o__WCHB1-41	f__WCHB1-41	g__WCHB1-41	s__uncultured_rumen
ASV_1736375	Bin47	0.000132108	d__Bacteria	p__Firmicutes	c__Clostridia	o__Christensenellales	f__Christensenellaceae	g__Christensenellaceae_R-7_group	s__unclassified_Christensenellaceae_R-7_group
ASV_278355	Bin47	0.000149929	d__Bacteria	p__Bacteroidota	c__Bacteroidia	o__unclassified_Bacteroidia	f__unclassified_Bacteroidia	g__unclassified_Bacteroidia	s__unclassified_Bacteroidia
ASV_300666	Bin47	0.000456361	d__Bacteria	p__Firmicutes	c__Clostridia	o__Christensenellales	f__Christensenellaceae	g__Christensenellaceae_R-7_group	s__unclassified_Christensenellaceae_R-7_group
ASV_327113	Bin47	0.00179164	d__Bacteria	p__Firmicutes	c__Clostridia	o__Christensenellales	f__Christensenellaceae	g__Christensenellaceae_R-7_group	s__uncultured_organism
ASV_995074	Bin47	0.000136989	d__Bacteria	p__Verrucomicrobiota	c__Kiritimatiellae	o__WCHB1-41	f__WCHB1-41	g__WCHB1-41	s__uncultured_rumen
ASV_1494162	Bin48	0.000219401	d__Bacteria	p__Firmicutes	c__Clostridia	o__Christensenellales	f__Christensenellaceae	g__Christensenellaceae_R-7_group	s__uncultured_rumen
ASV_1786543	Bin48	0.000132901	d__Bacteria	p__Firmicutes	c__Clostridia	o__Christensenellales	f__Christensenellaceae	g__Christensenellaceae_R-7_group	s__unclassified_Christensenellaceae_R-7_group
ASV_1787504	Bin48	0.000532863	d__Bacteria	p__Firmicutes	c__Clostridia	o__Christensenellales	f__Christensenellaceae	g__Christensenellaceae_R-7_group	s__uncultured_prokaryote
ASV_179728	Bin48	0.00119364	d__Bacteria	p__Firmicutes	c__Clostridia	o__Christensenellales	f__Christensenellaceae	g__Christensenellaceae_R-7_group	s__unclassified_Christensenellaceae_R-7_group
ASV_1803149	Bin48	0.000331283	d__Bacteria	p__Firmicutes	c__Clostridia	o__Christensenellales	f__Christensenellaceae	g__Christensenellaceae_R-7_group	s__uncultured_rumen
ASV_217178	Bin48	0.00134827	d__Bacteria	p__Firmicutes	c__Clostridia	o__Christensenellales	f__Christensenellaceae	g__Christensenellaceae_R-7_group	s__uncultured_prokaryote
ASV_532349	Bin48	0.000130129	d__Bacteria	p__Firmicutes	c__Clostridia	o__Christensenellales	f__Christensenellaceae	g__Christensenellaceae_R-7_group	s__uncultured_rumen
ASV_686766	Bin48	0.000219329	d__Bacteria	p__Firmicutes	c__Clostridia	o__Christensenellales	f__Christensenellaceae	g__Christensenellaceae_R-7_group	s__uncultured_rumen
ASV_727026	Bin48	0.000387039	d__Bacteria	p__Firmicutes	c__Clostridia	o__Christensenellales	f__Christensenellaceae	g__Christensenellaceae_R-7_group	s__unclassified_Christensenellaceae_R-7_group
ASV_915960	Bin48	0.00101671	d__Bacteria	p__Firmicutes	c__Clostridia	o__Christensenellales	f__Christensenellaceae	g__Christensenellaceae_R-7_group	s__uncultured_rumen
ASV_991002	Bin48	0.000207732	d__Bacteria	p__Firmicutes	c__Clostridia	o__Christensenellales	f__Christensenellaceae	g__Christensenellaceae_R-7_group	s__uncultured_rumen
ASV_200143	Bin49	0.000138769	d__Bacteria	p__Firmicutes	c__Clostridia	o__Christensenellales	f__Christensenellaceae	g__Christensenellaceae_R-7_group	s__uncultured_rumen
ASV_287185	Bin49	0.000139239	d__Bacteria	p__Firmicutes	c__Clostridia	o__Christensenellales	f__Christensenellaceae	g__Christensenellaceae_R-7_group	s__unclassified_Christensenellaceae_R-7_group
ASV_318317	Bin49	0.00011811	d__Bacteria	p__Firmicutes	c__Clostridia	o__Christensenellales	f__Christensenellaceae	g__Christensenellaceae_R-7_group	s__unclassified_Christensenellaceae_R-7_group
ASV_363981	Bin49	0.00096938	d__Bacteria	p__Firmicutes	c__Clostridia	o__Christensenellales	f__Christensenellaceae	g__Christensenellaceae_R-7_group	s__uncultured_rumen
ASV_505034	Bin49	0.000484673	d__Bacteria	p__Firmicutes	c__Clostridia	o__Christensenellales	f__Christensenellaceae	g__Christensenellaceae_R-7_group	s__unclassified_Christensenellaceae_R-7_group
ASV_810015	Bin49	0.000421982	d__Bacteria	p__Firmicutes	c__Clostridia	o__Christensenellales	f__Christensenellaceae	g__Christensenellaceae_R-7_group	s__unclassified_Christensenellaceae_R-7_group
ASV_872160	Bin49	0.000386479	d__Bacteria	p__Firmicutes	c__Clostridia	o__Christensenellales	f__Christensenellaceae	g__Christensenellaceae_R-7_group	s__unclassified_Christensenellaceae_R-7_group
ASV_986239	Bin49	0.00027244	d__Bacteria	p__Firmicutes	c__Clostridia	o__Christensenellales	f__Christensenellaceae	g__Christensenellaceae_R-7_group	s__unclassified_Christensenellaceae_R-7_group
ASV_1186472	Bin5	0.00134981	d__Bacteria	p__Firmicutes	c__Clostridia	o__Oscillospirales	f__Oscillospiraceae	g__NK4A214_group	s__uncultured_rumen
ASV_1416330	Bin5	0.000442683	d__Bacteria	p__Firmicutes	c__Clostridia	o__Oscillospirales	f__Oscillospiraceae	g__NK4A214_group	s__uncultured_rumen
ASV_1471421	Bin5	0.000118514	d__Bacteria	p__Firmicutes	c__Clostridia	o__Oscillospirales	f__Oscillospiraceae	g__NK4A214_group	s__uncultured_rumen
ASV_1647711	Bin5	0.000171255	d__Bacteria	p__Firmicutes	c__Clostridia	o__Oscillospirales	f__Oscillospiraceae	g__NK4A214_group	s__uncultured_rumen
ASV_1923647	Bin5	0.00232383	d__Bacteria	p__Firmicutes	c__Clostridia	o__Oscillospirales	f__Oscillospiraceae	g__NK4A214_group	s__uncultured_rumen
ASV_839310	Bin5	0.000487597	d__Bacteria	p__Firmicutes	c__Clostridia	o__Oscillospirales	f__Oscillospiraceae	g__NK4A214_group	s__uncultured_rumen
ASV_1020440	Bin50	0.000199796	d__Bacteria	p__Firmicutes	c__Clostridia	o__Christensenellales	f__Christensenellaceae	g__Christensenellaceae_R-7_group	s__uncultured_rumen
ASV_1175462	Bin50	0.00022087	d__Bacteria	p__Firmicutes	c__Clostridia	o__Christensenellales	f__Christensenellaceae	g__Christensenellaceae_R-7_group	s__unclassified_Christensenellaceae_R-7_group
ASV_1253549	Bin50	0.000127907	d__Bacteria	p__Firmicutes	c__Clostridia	o__Christensenellales	f__Christensenellaceae	g__Christensenellaceae_R-7_group	s__unidentified_rumen
ASV_179845	Bin50	0.000642305	d__Bacteria	p__Firmicutes	c__Clostridia	o__Christensenellales	f__Christensenellaceae	g__Christensenellaceae_R-7_group	s__unclassified_Christensenellaceae_R-7_group
ASV_1852757	Bin50	0.000136576	d__Bacteria	p__Firmicutes	c__Clostridia	o__Christensenellales	f__Christensenellaceae	g__Christensenellaceae_R-7_group	s__unidentified_rumen
ASV_1953788	Bin50	0.000221691	d__Bacteria	p__Firmicutes	c__Clostridia	o__unclassified_Clostridia	f__unclassified_Clostridia	g__unclassified_Clostridia	s__unclassified_Clostridia
ASV_2006457	Bin50	0.000163853	d__Bacteria	p__Firmicutes	c__Clostridia	o__Christensenellales	f__Christensenellaceae	g__Christensenellaceae_R-7_group	s__unclassified_Christensenellaceae_R-7_group
ASV_30424	Bin50	0.000406532	d__Bacteria	p__Firmicutes	c__Clostridia	o__Christensenellales	f__Christensenellaceae	g__Christensenellaceae_R-7_group	s__uncultured_rumen
ASV_409956	Bin50	0.000203328	d__Bacteria	p__Firmicutes	c__Clostridia	o__Christensenellales	f__Christensenellaceae	g__Christensenellaceae_R-7_group	s__unclassified_Christensenellaceae_R-7_group
ASV_705192	Bin50	0.000348842	d__Bacteria	p__Firmicutes	c__Clostridia	o__Christensenellales	f__Christensenellaceae	g__Christensenellaceae_R-7_group	s__unclassified_Christensenellaceae_R-7_group
ASV_794176	Bin50	0.000420679	d__Bacteria	p__Firmicutes	c__Clostridia	o__Christensenellales	f__Christensenellaceae	g__Christensenellaceae_R-7_group	s__unidentified_rumen
ASV_922325	Bin50	0.000203499	d__Bacteria	p__Firmicutes	c__Clostridia	o__Christensenellales	f__Christensenellaceae	g__Christensenellaceae_R-7_group	s__unclassified_Christensenellaceae_R-7_group
ASV_1230824	Bin51	0.00016541	d__Bacteria	p__Firmicutes	c__Clostridia	o__Christensenellales	f__Christensenellaceae	g__Christensenellaceae_R-7_group	s__unidentified_rumen
ASV_1282237	Bin51	0.000180246	d__Bacteria	p__Firmicutes	c__Clostridia	o__Christensenellales	f__Christensenellaceae	g__Christensenellaceae_R-7_group	s__unidentified_rumen
ASV_1342820	Bin51	0.000434726	d__Bacteria	p__Firmicutes	c__Clostridia	o__Oscillospirales	f__UCG-011	g__UCG-011	s__uncultured_rumen
ASV_159599	Bin51	0.000186252	d__Bacteria	p__Firmicutes	c__Clostridia	o__Christensenellales	f__Christensenellaceae	g__Christensenellaceae_R-7_group	s__unidentified_rumen
ASV_1952224	Bin51	0.000170939	d__Bacteria	p__Firmicutes	c__Clostridia	o__Christensenellales	f__Christensenellaceae	g__Christensenellaceae_R-7_group	s__unidentified_rumen
ASV_2064074	Bin51	0.000132614	d__Bacteria	p__Firmicutes	c__Clostridia	o__Christensenellales	f__Christensenellaceae	g__Christensenellaceae_R-7_group	s__unidentified_rumen
ASV_25963	Bin51	0.00101152	d__Bacteria	p__Firmicutes	c__Clostridia	o__Christensenellales	f__Christensenellaceae	g__Christensenellaceae_R-7_group	s__unclassified_Christensenellaceae_R-7_group
ASV_397893	Bin51	0.000641876	d__Bacteria	p__Firmicutes	c__Clostridia	o__Christensenellales	f__Christensenellaceae	g__Christensenellaceae_R-7_group	s__unidentified_rumen
ASV_42367	Bin51	0.00100997	d__Bacteria	p__Firmicutes	c__Clostridia	o__Christensenellales	f__Christensenellaceae	g__Christensenellaceae_R-7_group	s__unclassified_Christensenellaceae_R-7_group
ASV_490418	Bin51	0.00016215	d__Bacteria	p__Firmicutes	c__Clostridia	o__Christensenellales	f__Christensenellaceae	g__Christensenellaceae_R-7_group	s__unidentified_rumen
ASV_580921	Bin51	0.000385303	d__Bacteria	p__Firmicutes	c__Clostridia	o__Christensenellales	f__Christensenellaceae	g__Christensenellaceae_R-7_group	s__unidentified_rumen
ASV_791859	Bin51	0.00129538	d__Bacteria	p__Firmicutes	c__Clostridia	o__Christensenellales	f__Christensenellaceae	g__Christensenellaceae_R-7_group	s__unidentified_rumen
ASV_79206	Bin51	0.000137835	d__Bacteria	p__Firmicutes	c__Clostridia	o__Christensenellales	f__Christensenellaceae	g__Christensenellaceae_R-7_group	s__unidentified_rumen
ASV_947691	Bin51	0.000177675	d__Bacteria	p__Firmicutes	c__Clostridia	o__Christensenellales	f__Christensenellaceae	g__Christensenellaceae_R-7_group	s__unidentified_rumen
ASV_1012298	Bin52	0.000256751	d__Bacteria	p__Firmicutes	c__Clostridia	o__Christensenellales	f__Christensenellaceae	g__Christensenellaceae_R-7_group	s__unidentified_rumen
ASV_1028418	Bin52	0.000356944	d__Bacteria	p__Firmicutes	c__Clostridia	o__Christensenellales	f__Christensenellaceae	g__Christensenellaceae_R-7_group	s__unclassified_Christensenellaceae_R-7_group
ASV_1119581	Bin52	0.000236145	d__Bacteria	p__Firmicutes	c__Clostridia	o__Christensenellales	f__Christensenellaceae	g__Christensenellaceae_R-7_group	s__unidentified_rumen
ASV_130680	Bin52	0.000214729	d__Bacteria	p__Firmicutes	c__Clostridia	o__Oscillospirales	f__UCG-011	g__UCG-011	s__uncultured_rumen
ASV_1380196	Bin52	0.000121224	d__Bacteria	p__Firmicutes	c__Clostridia	o__unclassified_Clostridia	f__unclassified_Clostridia	g__unclassified_Clostridia	s__unclassified_Clostridia
ASV_1401674	Bin52	0.00187197	d__Bacteria	p__Firmicutes	c__Clostridia	o__Christensenellales	f__Christensenellaceae	g__Christensenellaceae_R-7_group	s__unidentified_rumen
ASV_1488563	Bin52	0.000132113	d__Bacteria	p__Firmicutes	c__Clostridia	o__unclassified_Clostridia	f__unclassified_Clostridia	g__unclassified_Clostridia	s__unclassified_Clostridia
ASV_1669916	Bin52	0.000129043	d__Bacteria	p__Firmicutes	c__Clostridia	o__Christensenellales	f__Christensenellaceae	g__Christensenellaceae_R-7_group	s__unidentified_rumen
ASV_1670888	Bin52	0.000358978	d__Bacteria	p__Firmicutes	c__Clostridia	o__Christensenellales	f__Christensenellaceae	g__Christensenellaceae_R-7_group	s__unidentified_rumen
ASV_1770676	Bin52	0.000372944	d__Bacteria	p__Firmicutes	c__Clostridia	o__Christensenellales	f__Christensenellaceae	g__Christensenellaceae_R-7_group	s__unidentified_rumen
ASV_565068	Bin52	0.000126995	d__Bacteria	p__Firmicutes	c__Clostridia	o__unclassified_Clostridia	f__unclassified_Clostridia	g__unclassified_Clostridia	s__unclassified_Clostridia
ASV_760500	Bin52	0.000620311	d__Bacteria	p__Firmicutes	c__Clostridia	o__Christensenellales	f__Christensenellaceae	g__Christensenellaceae_R-7_group	s__unidentified_rumen
ASV_760573	Bin52	0.000155113	d__Bacteria	p__Firmicutes	c__Clostridia	o__Christensenellales	f__Christensenellaceae	g__Christensenellaceae_R-7_group	s__unidentified_rumen
ASV_844087	Bin52	0.000696331	d__Bacteria	p__Firmicutes	c__Clostridia	o__unclassified_Clostridia	f__unclassified_Clostridia	g__unclassified_Clostridia	s__unclassified_Clostridia
ASV_942733	Bin52	0.000274352	d__Bacteria	p__Firmicutes	c__Clostridia	o__Christensenellales	f__Christensenellaceae	g__Christensenellaceae_R-7_group	s__unclassified_Christensenellaceae_R-7_group
ASV_952353	Bin52	0.000301621	d__Bacteria	p__Firmicutes	c__Clostridia	o__Christensenellales	f__Christensenellaceae	g__Christensenellaceae_R-7_group	s__unidentified_rumen
ASV_1098345	Bin53	0.000135579	d__Bacteria	p__Firmicutes	c__Clostridia	o__Christensenellales	f__Christensenellaceae	g__Christensenellaceae_R-7_group	s__unclassified_Christensenellaceae_R-7_group
ASV_1429495	Bin53	0.00214542	d__Bacteria	p__Firmicutes	c__Clostridia	o__Christensenellales	f__Christensenellaceae	g__Christensenellaceae_R-7_group	s__unclassified_Christensenellaceae_R-7_group
ASV_1433625	Bin53	0.000181443	d__Bacteria	p__Firmicutes	c__Clostridia	o__Christensenellales	f__Christensenellaceae	g__Christensenellaceae_R-7_group	s__unclassified_Christensenellaceae_R-7_group
ASV_2025424	Bin53	0.000168169	d__Bacteria	p__Firmicutes	c__Clostridia	o__Christensenellales	f__Christensenellaceae	g__Christensenellaceae_R-7_group	s__uncultured_rumen
ASV_2086768	Bin53	0.000122508	d__Bacteria	p__Firmicutes	c__Clostridia	o__Christensenellales	f__Christensenellaceae	g__Christensenellaceae_R-7_group	s__unclassified_Christensenellaceae_R-7_group
ASV_317205	Bin53	0.000133296	d__Bacteria	p__Firmicutes	c__Clostridia	o__Christensenellales	f__Christensenellaceae	g__Christensenellaceae_R-7_group	s__unclassified_Christensenellaceae_R-7_group
ASV_428023	Bin53	0.000174824	d__Bacteria	p__Firmicutes	c__Clostridia	o__Christensenellales	f__Christensenellaceae	g__Christensenellaceae_R-7_group	s__unclassified_Christensenellaceae_R-7_group
ASV_47040	Bin53	0.000915742	d__Bacteria	p__Firmicutes	c__Clostridia	o__Christensenellales	f__Christensenellaceae	g__Christensenellaceae_R-7_group	s__unclassified_Christensenellaceae_R-7_group
ASV_60838	Bin53	0.000298791	d__Bacteria	p__Firmicutes	c__Clostridia	o__Christensenellales	f__Christensenellaceae	g__Christensenellaceae_R-7_group	s__uncultured_bacterium
ASV_74733	Bin53	0.000406292	d__Bacteria	p__Firmicutes	c__Clostridia	o__Christensenellales	f__Christensenellaceae	g__Christensenellaceae_R-7_group	s__unclassified_Christensenellaceae_R-7_group
ASV_1059844	Bin54	0.000249551	d__Bacteria	p__Firmicutes	c__Clostridia	o__Christensenellales	f__Christensenellaceae	g__Christensenellaceae_R-7_group	s__unclassified_Christensenellaceae_R-7_group
ASV_1601267	Bin54	0.000120555	d__Bacteria	p__Firmicutes	c__Clostridia	o__Christensenellales	f__Christensenellaceae	g__Christensenellaceae_R-7_group	s__uncultured_rumen
ASV_1899958	Bin54	0.00019201	d__Bacteria	p__Firmicutes	c__Clostridia	o__Christensenellales	f__Christensenellaceae	g__Christensenellaceae_R-7_group	s__unclassified_Christensenellaceae_R-7_group
ASV_1982482	Bin54	0.000553739	d__Bacteria	p__Firmicutes	c__Clostridia	o__Christensenellales	f__Christensenellaceae	g__Christensenellaceae_R-7_group	s__uncultured_rumen
ASV_2110294	Bin54	0.000186997	d__Bacteria	p__Firmicutes	c__Clostridia	o__Christensenellales	f__Christensenellaceae	g__Christensenellaceae_R-7_group	s__unclassified_Christensenellaceae_R-7_group
ASV_60220	Bin54	0.000328648	d__Bacteria	p__Firmicutes	c__Clostridia	o__Christensenellales	f__Christensenellaceae	g__Christensenellaceae_R-7_group	s__uncultured_rumen
ASV_924902	Bin54	0.000221571	d__Bacteria	p__Firmicutes	c__Clostridia	o__Christensenellales	f__Christensenellaceae	g__Christensenellaceae_R-7_group	s__unclassified_Christensenellaceae_R-7_group
ASV_1247748	Bin55	0.000147626	d__Bacteria	p__Firmicutes	c__Clostridia	o__Christensenellales	f__Christensenellaceae	g__Christensenellaceae_R-7_group	s__uncultured_rumen
ASV_1293986	Bin55	0.000269635	d__Bacteria	p__Firmicutes	c__Clostridia	o__Christensenellales	f__Christensenellaceae	g__Christensenellaceae_R-7_group	s__uncultured_rumen
ASV_2015142	Bin55	0.000158578	d__Bacteria	p__Firmicutes	c__Clostridia	o__Christensenellales	f__Christensenellaceae	g__Christensenellaceae_R-7_group	s__unclassified_Christensenellaceae_R-7_group
ASV_213875	Bin55	0.000254794	d__Bacteria	p__Firmicutes	c__Clostridia	o__Christensenellales	f__Christensenellaceae	g__Christensenellaceae_R-7_group	s__unclassified_Christensenellaceae_R-7_group
ASV_565890	Bin55	0.000211129	d__Bacteria	p__Firmicutes	c__Clostridia	o__Christensenellales	f__Christensenellaceae	g__Christensenellaceae_R-7_group	s__unclassified_Christensenellaceae_R-7_group
ASV_630470	Bin55	0.00049208	d__Bacteria	p__Firmicutes	c__Clostridia	o__Christensenellales	f__Christensenellaceae	g__Christensenellaceae_R-7_group	s__uncultured_rumen
ASV_6338	Bin55	0.000143249	d__Bacteria	p__Firmicutes	c__Clostridia	o__Christensenellales	f__Christensenellaceae	g__Christensenellaceae_R-7_group	s__uncultured_rumen
ASV_983282	Bin55	0.000619975	d__Bacteria	p__Firmicutes	c__Clostridia	o__Christensenellales	f__Christensenellaceae	g__Christensenellaceae_R-7_group	s__uncultured_rumen
ASV_110513	Bin56	0.000142272	d__Bacteria	p__Firmicutes	c__Clostridia	o__Christensenellales	f__Christensenellaceae	g__Christensenellaceae_R-7_group	s__uncultured_rumen
ASV_1169794	Bin56	0.000514747	d__Bacteria	p__Firmicutes	c__Clostridia	o__Christensenellales	f__Christensenellaceae	g__Christensenellaceae_R-7_group	s__uncultured_rumen
ASV_1388403	Bin56	0.000155312	d__Bacteria	p__Firmicutes	c__Clostridia	o__Christensenellales	f__Christensenellaceae	g__Christensenellaceae_R-7_group	s__uncultured_rumen
ASV_1521079	Bin56	0.000322282	d__Bacteria	p__Firmicutes	c__Clostridia	o__Christensenellales	f__Christensenellaceae	g__Christensenellaceae_R-7_group	s__uncultured_rumen
ASV_1573645	Bin56	0.000258958	d__Bacteria	p__Firmicutes	c__Clostridia	o__Christensenellales	f__Christensenellaceae	g__Christensenellaceae_R-7_group	s__unclassified_Christensenellaceae_R-7_group
ASV_1910462	Bin56	0.000216628	d__Bacteria	p__Firmicutes	c__Clostridia	o__Christensenellales	f__Christensenellaceae	g__Christensenellaceae_R-7_group	s__unclassified_Christensenellaceae_R-7_group
ASV_1978194	Bin56	0.000469785	d__Bacteria	p__Firmicutes	c__Clostridia	o__Christensenellales	f__Christensenellaceae	g__Christensenellaceae_R-7_group	s__bacterium_AC2043
ASV_2010547	Bin56	0.000323139	d__Bacteria	p__Firmicutes	c__Clostridia	o__Christensenellales	f__Christensenellaceae	g__Christensenellaceae_R-7_group	s__uncultured_rumen
ASV_2103640	Bin56	0.000511266	d__Bacteria	p__Firmicutes	c__Clostridia	o__Christensenellales	f__Christensenellaceae	g__Christensenellaceae_R-7_group	s__uncultured_rumen
ASV_634796	Bin56	0.000151421	d__Bacteria	p__Firmicutes	c__Clostridia	o__Christensenellales	f__Christensenellaceae	g__Christensenellaceae_R-7_group	s__uncultured_rumen
ASV_831101	Bin56	0.000263816	d__Bacteria	p__Firmicutes	c__Clostridia	o__Christensenellales	f__Christensenellaceae	g__Christensenellaceae_R-7_group	s__unclassified_Christensenellaceae_R-7_group
ASV_1251676	Bin57	0.000130179	d__Bacteria	p__Firmicutes	c__Clostridia	o__Christensenellales	f__Christensenellaceae	g__Christensenellaceae_R-7_group	s__uncultured_bacterium
ASV_1601209	Bin57	0.000154684	d__Bacteria	p__Firmicutes	c__Clostridia	o__Christensenellales	f__Christensenellaceae	g__Christensenellaceae_R-7_group	s__unclassified_Christensenellaceae_R-7_group
ASV_192138	Bin57	0.000217175	d__Bacteria	p__Firmicutes	c__Clostridia	o__Christensenellales	f__Christensenellaceae	g__Christensenellaceae_R-7_group	s__unclassified_Christensenellaceae_R-7_group
ASV_2024583	Bin57	0.000182822	d__Bacteria	p__Firmicutes	c__Clostridia	o__Christensenellales	f__Christensenellaceae	g__Christensenellaceae_R-7_group	s__unclassified_Christensenellaceae_R-7_group
ASV_247852	Bin57	0.000145166	d__Bacteria	p__Firmicutes	c__Clostridia	o__Christensenellales	f__Christensenellaceae	g__Christensenellaceae_R-7_group	s__unclassified_Christensenellaceae_R-7_group
ASV_892758	Bin57	0.00013555	d__Bacteria	p__Firmicutes	c__Clostridia	o__Christensenellales	f__Christensenellaceae	g__Christensenellaceae_R-7_group	s__unclassified_Christensenellaceae_R-7_group
ASV_1107836	Bin58	0.000240145	d__Bacteria	p__Firmicutes	c__Clostridia	o__Clostridia_UCG-014	f__Clostridia_UCG-014	g__Clostridia_UCG-014	s__uncultured_rumen
ASV_1173017	Bin58	0.00037501	d__Bacteria	p__Firmicutes	c__Clostridia	o__Clostridia_UCG-014	f__Clostridia_UCG-014	g__Clostridia_UCG-014	s__uncultured_bacterium
ASV_1193029	Bin58	0.000249559	d__Bacteria	p__Firmicutes	c__Clostridia	o__Clostridia_UCG-014	f__Clostridia_UCG-014	g__Clostridia_UCG-014	s__uncultured_rumen
ASV_130913	Bin58	0.000571183	d__Bacteria	p__Firmicutes	c__Clostridia	o__Clostridia_UCG-014	f__Clostridia_UCG-014	g__Clostridia_UCG-014	s__uncultured_rumen
ASV_1535186	Bin58	0.000500214	d__Bacteria	p__Firmicutes	c__Clostridia	o__Clostridia_UCG-014	f__Clostridia_UCG-014	g__Clostridia_UCG-014	s__unclassified_Clostridia_UCG-014
ASV_1597640	Bin58	0.000102796	d__Bacteria	p__Firmicutes	c__Clostridia	o__Clostridia_UCG-014	f__Clostridia_UCG-014	g__Clostridia_UCG-014	s__uncultured_bacterium
ASV_1728737	Bin58	0.000671502	d__Bacteria	p__Firmicutes	c__Clostridia	o__Clostridia_UCG-014	f__Clostridia_UCG-014	g__Clostridia_UCG-014	s__uncultured_Ruminococcaceae
ASV_1844753	Bin58	0.000118463	d__Bacteria	p__Firmicutes	c__Clostridia	o__Clostridia_UCG-014	f__Clostridia_UCG-014	g__Clostridia_UCG-014	s__uncultured_bacterium
ASV_328669	Bin58	0.000125312	d__Bacteria	p__Firmicutes	c__Clostridia	o__Clostridia_UCG-014	f__Clostridia_UCG-014	g__Clostridia_UCG-014	s__uncultured_bacterium
ASV_53168	Bin58	0.000124156	d__Bacteria	p__Firmicutes	c__Clostridia	o__Clostridia_UCG-014	f__Clostridia_UCG-014	g__Clostridia_UCG-014	s__uncultured_bacterium
ASV_549204	Bin58	0.000204861	d__Bacteria	p__Firmicutes	c__Clostridia	o__Clostridia_UCG-014	f__Clostridia_UCG-014	g__Clostridia_UCG-014	s__uncultured_rumen
ASV_1072716	Bin59	0.000203002	d__Bacteria	p__Firmicutes	c__Clostridia	o__Clostridia_UCG-014	f__Clostridia_UCG-014	g__Clostridia_UCG-014	s__unclassified_Clostridia_UCG-014
ASV_1145775	Bin59	0.000259894	d__Bacteria	p__Firmicutes	c__Clostridia	o__Clostridia_UCG-014	f__Clostridia_UCG-014	g__Clostridia_UCG-014	s__unclassified_Clostridia_UCG-014
ASV_1177435	Bin59	0.000329021	d__Bacteria	p__Firmicutes	c__Clostridia	o__Clostridia_UCG-014	f__Clostridia_UCG-014	g__Clostridia_UCG-014	s__unidentified_rumen
ASV_1218951	Bin59	0.00148942	d__Bacteria	p__Firmicutes	c__Clostridia	o__Clostridia_UCG-014	f__Clostridia_UCG-014	g__Clostridia_UCG-014	s__unclassified_Clostridia_UCG-014
ASV_1354734	Bin59	0.00153532	d__Bacteria	p__Firmicutes	c__Clostridia	o__Clostridia_UCG-014	f__Clostridia_UCG-014	g__Clostridia_UCG-014	s__unclassified_Clostridia_UCG-014
ASV_1551439	Bin59	0.000275398	d__Bacteria	p__Firmicutes	c__Clostridia	o__Clostridia_UCG-014	f__Clostridia_UCG-014	g__Clostridia_UCG-014	s__uncultured_rumen
ASV_1796855	Bin59	0.000103721	d__Bacteria	p__Firmicutes	c__Clostridia	o__Clostridia_UCG-014	f__Clostridia_UCG-014	g__Clostridia_UCG-014	s__gut_metagenome
ASV_1972821	Bin59	0.000257328	d__Bacteria	p__Firmicutes	c__Clostridia	o__Clostridia_UCG-014	f__Clostridia_UCG-014	g__Clostridia_UCG-014	s__gut_metagenome
ASV_2069130	Bin59	0.000291103	d__Bacteria	p__Firmicutes	c__Clostridia	o__Clostridia_UCG-014	f__Clostridia_UCG-014	g__Clostridia_UCG-014	s__unclassified_Clostridia_UCG-014
ASV_39720	Bin59	0.000285771	d__Bacteria	p__Firmicutes	c__Clostridia	o__Clostridia_UCG-014	f__Clostridia_UCG-014	g__Clostridia_UCG-014	s__uncultured_rumen
ASV_803990	Bin59	0.000622727	d__Bacteria	p__Firmicutes	c__Clostridia	o__Clostridia_UCG-014	f__Clostridia_UCG-014	g__Clostridia_UCG-014	s__uncultured_rumen
ASV_874672	Bin59	0.000150454	d__Bacteria	p__Firmicutes	c__Clostridia	o__Clostridia_UCG-014	f__Clostridia_UCG-014	g__Clostridia_UCG-014	s__uncultured_rumen
ASV_921985	Bin59	0.000124893	d__Bacteria	p__Firmicutes	c__Clostridia	o__Clostridia_UCG-014	f__Clostridia_UCG-014	g__Clostridia_UCG-014	s__unclassified_Clostridia_UCG-014
ASV_120034	Bin6	0.000471363	d__Bacteria	p__Firmicutes	c__Clostridia	o__Oscillospirales	f__Oscillospiraceae	g__NK4A214_group	s__uncultured_rumen
ASV_1302920	Bin6	0.000182929	d__Bacteria	p__Firmicutes	c__Clostridia	o__Oscillospirales	f__Oscillospiraceae	g__NK4A214_group	s__uncultured_rumen
ASV_1346484	Bin6	0.000578869	d__Bacteria	p__Firmicutes	c__Clostridia	o__Oscillospirales	f__Oscillospiraceae	g__NK4A214_group	s__uncultured_rumen
ASV_1363314	Bin6	0.00327117	d__Bacteria	p__Firmicutes	c__Clostridia	o__Oscillospirales	f__Oscillospiraceae	g__NK4A214_group	s__uncultured_rumen
ASV_1933198	Bin6	0.000284033	d__Bacteria	p__Firmicutes	c__Clostridia	o__Oscillospirales	f__Oscillospiraceae	g__NK4A214_group	s__uncultured_rumen
ASV_2093350	Bin6	0.00041972	d__Bacteria	p__Firmicutes	c__Clostridia	o__Oscillospirales	f__Oscillospiraceae	g__NK4A214_group	s__uncultured_rumen
ASV_2094555	Bin6	0.000785316	d__Bacteria	p__Firmicutes	c__Clostridia	o__Oscillospirales	f__Oscillospiraceae	g__NK4A214_group	s__uncultured_rumen
ASV_521433	Bin6	0.000150961	d__Bacteria	p__Firmicutes	c__Clostridia	o__Oscillospirales	f__Oscillospiraceae	g__NK4A214_group	s__uncultured_rumen
ASV_694053	Bin6	0.000393349	d__Bacteria	p__Firmicutes	c__Clostridia	o__Oscillospirales	f__Oscillospiraceae	g__NK4A214_group	s__unclassified_NK4A214_group
ASV_1312806	Bin60	0.000116236	d__Bacteria	p__Firmicutes	c__Clostridia	o__Lachnospirales	f__Defluviitaleaceae	g__Defluviitaleaceae_UCG-011	s__unclassified_Defluviitaleaceae_UCG-011
ASV_1421769	Bin60	0.000150201	d__Bacteria	p__Firmicutes	c__Clostridia	o__Lachnospirales	f__Defluviitaleaceae	g__Defluviitaleaceae_UCG-011	s__uncultured_bacterium
ASV_1848934	Bin60	0.000202372	d__Bacteria	p__Firmicutes	c__Clostridia	o__Lachnospirales	f__Defluviitaleaceae	g__Defluviitaleaceae_UCG-011	s__uncultured_rumen
ASV_357063	Bin60	0.000144541	d__Bacteria	p__Firmicutes	c__Clostridia	o__Lachnospirales	f__Defluviitaleaceae	g__Defluviitaleaceae_UCG-011	s__uncultured_bacterium
ASV_865126	Bin60	0.000228225	d__Bacteria	p__Firmicutes	c__Clostridia	o__Lachnospirales	f__Defluviitaleaceae	g__Defluviitaleaceae_UCG-011	s__uncultured_bacterium
ASV_1129170	Bin61	0.000180223	d__Bacteria	p__Firmicutes	c__Clostridia	o__Peptostreptococcales-Tissierellales	f__Anaerovoracaceae	g__Family_XIII_AD3011_group	s__uncultured_bacterium
ASV_1134196	Bin61	0.000382584	d__Bacteria	p__Firmicutes	c__Clostridia	o__Peptostreptococcales-Tissierellales	f__Anaerovoracaceae	g__Family_XIII_AD3011_group	s__uncultured_rumen
ASV_1408586	Bin61	0.00046218	d__Bacteria	p__Firmicutes	c__Clostridia	o__Peptostreptococcales-Tissierellales	f__Anaerovoracaceae	g__Family_XIII_UCG-001	s__uncultured_rumen
ASV_1448911	Bin61	0.000737523	d__Bacteria	p__Firmicutes	c__Clostridia	o__Peptostreptococcales-Tissierellales	f__Peptostreptococcaceae	g__Paeniclostridium	s__unclassified_Paeniclostridium
ASV_1501874	Bin61	0.000113428	d__Bacteria	p__Firmicutes	c__Clostridia	o__Peptostreptococcales-Tissierellales	f__Anaerovoracaceae	g__[Eubacterium]_nodatum_group	s__Eubacterium_pyruvativorans
ASV_1562889	Bin61	0.000830412	d__Bacteria	p__Firmicutes	c__Clostridia	o__Peptostreptococcales-Tissierellales	f__Anaerovoracaceae	g__Family_XIII_AD3011_group	s__uncultured_bacterium
ASV_1564210	Bin61	0.000120438	d__Bacteria	p__Firmicutes	c__Clostridia	o__Peptostreptococcales-Tissierellales	f__Anaerovoracaceae	g__[Eubacterium]_nodatum_group	s__Eubacterium_pyruvativorans
ASV_1780301	Bin61	0.000139624	d__Bacteria	p__Firmicutes	c__Clostridia	o__Peptostreptococcales-Tissierellales	f__Anaerovoracaceae	g__Family_XIII_AD3011_group	s__bacterium_YSD2010
ASV_1855285	Bin61	0.00022814	d__Bacteria	p__Firmicutes	c__Bacilli	o__RF39	f__RF39	g__RF39	s__uncultured_rumen
ASV_1874750	Bin61	0.000140335	d__Bacteria	p__Firmicutes	c__Bacilli	o__RF39	f__RF39	g__RF39	s__uncultured_bacterium
ASV_2010045	Bin61	0.000155624	d__Bacteria	p__Firmicutes	c__Clostridia	o__Peptostreptococcales-Tissierellales	f__Peptostreptococcaceae	g__unclassified_Peptostreptococcaceae	s__unclassified_Peptostreptococcaceae
ASV_2061667	Bin61	0.000258057	d__Bacteria	p__Firmicutes	c__Clostridia	o__Peptostreptococcales-Tissierellales	f__Anaerovoracaceae	g__[Eubacterium]_nodatum_group	s__Eubacterium_sp.
ASV_338184	Bin61	0.000143771	d__Bacteria	p__Firmicutes	c__Clostridia	o__Peptostreptococcales-Tissierellales	f__Anaerovoracaceae	g__Family_XIII_AD3011_group	s__uncultured_rumen
ASV_43854	Bin61	0.00105043	d__Bacteria	p__Firmicutes	c__Clostridia	o__Peptostreptococcales-Tissierellales	f__Peptostreptococcaceae	g__Romboutsia	s__unclassified_Romboutsia
ASV_465822	Bin61	0.000172429	d__Bacteria	p__Firmicutes	c__Clostridia	o__Peptostreptococcales-Tissierellales	f__Anaerovoracaceae	g__[Eubacterium]_nodatum_group	s__unclassified_[Eubacterium]_nodatum_group
ASV_495476	Bin61	0.000125951	d__Bacteria	p__Firmicutes	c__Bacilli	o__RF39	f__RF39	g__RF39	s__uncultured_rumen
ASV_499830	Bin61	0.000180626	d__Bacteria	p__Firmicutes	c__Clostridia	o__Peptostreptococcales-Tissierellales	f__Anaerovoracaceae	g__Family_XIII_UCG-001	s__uncultured_rumen
ASV_628985	Bin61	0.000177766	d__Bacteria	p__Firmicutes	c__Clostridia	o__Peptostreptococcales-Tissierellales	f__Anaerovoracaceae	g__Anaerovorax	s__uncultured_rumen
ASV_63015	Bin61	0.000192349	d__Bacteria	p__Firmicutes	c__Clostridia	o__Peptostreptococcales-Tissierellales	f__Anaerovoracaceae	g__[Eubacterium]_nodatum_group	s__uncultured_rumen
ASV_744223	Bin61	0.000384162	d__Bacteria	p__Firmicutes	c__Clostridia	o__Peptostreptococcales-Tissierellales	f__Anaerovoracaceae	g__Anaerovorax	s__uncultured_rumen
ASV_84830	Bin61	0.000206779	d__Bacteria	p__Firmicutes	c__Clostridia	o__Eubacteriales	f__Eubacteriaceae	g__Pseudoramibacter	s__uncultured_bacterium
ASV_86427	Bin61	0.000128326	d__Bacteria	p__Firmicutes	c__Bacilli	o__RF39	f__RF39	g__RF39	s__uncultured_rumen
ASV_1004892	Bin62	0.00017314	d__Bacteria	p__Firmicutes	c__Clostridia	o__Peptostreptococcales-Tissierellales	f__Anaerovoracaceae	g__Mogibacterium	s__unclassified_Mogibacterium
ASV_1040513	Bin62	0.000353817	d__Bacteria	p__Firmicutes	c__Clostridia	o__Peptostreptococcales-Tissierellales	f__Anaerovoracaceae	g__Mogibacterium	s__uncultured_rumen
ASV_1346729	Bin62	0.000484556	d__Bacteria	p__Firmicutes	c__Clostridia	o__Peptostreptococcales-Tissierellales	f__Anaerovoracaceae	g__Family_XIII_AD3011_group	s__unclassified_Family_XIII_AD3011_group
ASV_1396265	Bin62	0.000218257	d__Bacteria	p__Firmicutes	c__Clostridia	o__Peptostreptococcales-Tissierellales	f__Anaerovoracaceae	g__Mogibacterium	s__uncultured_rumen
ASV_1588795	Bin62	0.00028953	d__Bacteria	p__Firmicutes	c__Clostridia	o__Peptostreptococcales-Tissierellales	f__Anaerovoracaceae	g__Mogibacterium	s__uncultured_rumen
ASV_1679731	Bin62	0.000167603	d__Bacteria	p__Firmicutes	c__Clostridia	o__Peptostreptococcales-Tissierellales	f__Anaerovoracaceae	g__Mogibacterium	s__uncultured_rumen
ASV_229120	Bin62	0.00241527	d__Bacteria	p__Firmicutes	c__Clostridia	o__Peptostreptococcales-Tissierellales	f__Anaerovoracaceae	g__Mogibacterium	s__uncultured_rumen
ASV_291028	Bin62	0.00112395	d__Bacteria	p__Firmicutes	c__Clostridia	o__Peptostreptococcales-Tissierellales	f__Anaerovoracaceae	g__[Eubacterium]_brachy_group	s__uncultured_bacterium
ASV_374327	Bin62	0.000219019	d__Bacteria	p__Firmicutes	c__Clostridia	o__Peptostreptococcales-Tissierellales	f__Anaerovoracaceae	g__[Eubacterium]_nodatum_group	s__bacterium_XBB3003
ASV_428458	Bin62	0.000458382	d__Bacteria	p__Firmicutes	c__Clostridia	o__Peptostreptococcales-Tissierellales	f__Anaerovoracaceae	g__unclassified_Anaerovoracaceae	s__unclassified_Anaerovoracaceae
ASV_541519	Bin62	0.000122562	d__Bacteria	p__Firmicutes	c__Clostridia	o__Peptostreptococcales-Tissierellales	f__Anaerovoracaceae	g__[Eubacterium]_nodatum_group	s__bacterium_XBB3003
ASV_628096	Bin62	0.000247508	d__Bacteria	p__Firmicutes	c__Clostridia	o__Peptostreptococcales-Tissierellales	f__Anaerovoracaceae	g__unclassified_Anaerovoracaceae	s__unclassified_Anaerovoracaceae
ASV_695390	Bin62	0.000278272	d__Bacteria	p__Firmicutes	c__Clostridia	o__Peptostreptococcales-Tissierellales	f__Anaerovoracaceae	g__Mogibacterium	s__uncultured_bacterium
ASV_1205150	Bin63	0.000319164	d__Bacteria	p__Firmicutes	c__Negativicutes	o__Veillonellales-Selenomonadales	f__Selenomonadaceae	g__Veillonellaceae_UCG-001	s__unclassified_Veillonellaceae_UCG-001
ASV_1472198	Bin63	0.00165855	d__Bacteria	p__Firmicutes	c__Negativicutes	o__Veillonellales-Selenomonadales	f__Selenomonadaceae	g__Schwartzia	s__uncultured_rumen
ASV_1700207	Bin63	0.000141185	d__Bacteria	p__Firmicutes	c__Negativicutes	o__Veillonellales-Selenomonadales	f__Selenomonadaceae	g__Veillonellaceae_UCG-001	s__uncultured_rumen
ASV_1713003	Bin63	0.00056251	d__Bacteria	p__Firmicutes	c__Negativicutes	o__Veillonellales-Selenomonadales	f__Selenomonadaceae	g__Veillonellaceae_UCG-001	s__uncultured_bacterium
ASV_653808	Bin63	0.000323178	d__Bacteria	p__Firmicutes	c__Negativicutes	o__Veillonellales-Selenomonadales	f__Selenomonadaceae	g__Veillonellaceae_UCG-001	s__uncultured_rumen
ASV_814704	Bin63	0.000311433	d__Bacteria	p__Firmicutes	c__Negativicutes	o__Veillonellales-Selenomonadales	f__Selenomonadaceae	g__Selenomonas	s__unclassified_Selenomonas
ASV_1012259	Bin64	0.000131988	d__Bacteria	p__Firmicutes	c__Negativicutes	o__Veillonellales-Selenomonadales	f__Selenomonadaceae	g__Selenomonas	s__uncultured_rumen
ASV_1117867	Bin64	0.000527315	d__Bacteria	p__Firmicutes	c__Negativicutes	o__Veillonellales-Selenomonadales	f__Selenomonadaceae	g__uncultured	s__uncultured_bacterium
ASV_382550	Bin64	0.000158529	d__Bacteria	p__Firmicutes	c__Negativicutes	o__Veillonellales-Selenomonadales	f__Selenomonadaceae	g__Selenomonas	s__Selenomonas_ruminantium
ASV_615907	Bin64	0.000145263	d__Bacteria	p__Firmicutes	c__Negativicutes	o__Veillonellales-Selenomonadales	f__Selenomonadaceae	g__Selenomonas	s__uncultured_rumen
ASV_8289	Bin64	0.000308236	d__Bacteria	p__Firmicutes	c__Negativicutes	o__Veillonellales-Selenomonadales	f__Selenomonadaceae	g__uncultured	s__uncultured_bacterium
ASV_1065229	Bin65	0.00211431	d__Bacteria	p__Firmicutes	c__Negativicutes	o__Veillonellales-Selenomonadales	f__Selenomonadaceae	g__Selenomonas	s__Selenomonas_ruminantium
ASV_1147812	Bin65	0.000901336	d__Bacteria	p__Firmicutes	c__Negativicutes	o__Veillonellales-Selenomonadales	f__Selenomonadaceae	g__Selenomonas	s__unclassified_Selenomonas
ASV_1317346	Bin65	0.000128928	d__Bacteria	p__Firmicutes	c__Negativicutes	o__Veillonellales-Selenomonadales	f__Selenomonadaceae	g__Selenomonas	s__Selenomonas_ruminantium
ASV_1617498	Bin65	0.000216864	d__Bacteria	p__Firmicutes	c__Negativicutes	o__Veillonellales-Selenomonadales	f__Selenomonadaceae	g__Anaerovibrio	s__unclassified_Anaerovibrio
ASV_1985748	Bin65	0.000905599	d__Bacteria	p__Firmicutes	c__Negativicutes	o__Veillonellales-Selenomonadales	f__Selenomonadaceae	g__Selenomonas	s__Selenomonas_ruminantium
ASV_1999132	Bin65	0.000502769	d__Bacteria	p__Firmicutes	c__Negativicutes	o__Veillonellales-Selenomonadales	f__Selenomonadaceae	g__Anaerovibrio	s__unclassified_Anaerovibrio
ASV_2096589	Bin65	0.000372937	d__Bacteria	p__Firmicutes	c__Negativicutes	o__Veillonellales-Selenomonadales	f__Selenomonadaceae	g__Selenomonas	s__unclassified_Selenomonas
ASV_515599	Bin65	0.000366568	d__Bacteria	p__Firmicutes	c__Negativicutes	o__Veillonellales-Selenomonadales	f__Selenomonadaceae	g__Anaerovibrio	s__uncultured_rumen
ASV_1218737	Bin66	0.000404854	d__Bacteria	p__Firmicutes	c__Negativicutes	o__Acidaminococcales	f__Acidaminococcaceae	g__Succiniclasticum	s__uncultured_rumen
ASV_1251476	Bin66	0.00205522	d__Bacteria	p__Firmicutes	c__Negativicutes	o__Acidaminococcales	f__Acidaminococcaceae	g__Succiniclasticum	s__uncultured_bacterium
ASV_1361499	Bin66	0.0199494	d__Bacteria	p__Firmicutes	c__Negativicutes	o__Acidaminococcales	f__Acidaminococcaceae	g__Succiniclasticum	s__uncultured_rumen
ASV_1433837	Bin66	0.00467152	d__Bacteria	p__Firmicutes	c__Negativicutes	o__Acidaminococcales	f__Acidaminococcaceae	g__Succiniclasticum	s__uncultured_rumen
ASV_1642521	Bin66	0.000220925	d__Bacteria	p__Firmicutes	c__Negativicutes	o__Acidaminococcales	f__Acidaminococcaceae	g__Succiniclasticum	s__uncultured_rumen
ASV_1765817	Bin66	0.000212954	d__Bacteria	p__Firmicutes	c__Negativicutes	o__Acidaminococcales	f__Acidaminococcaceae	g__Succiniclasticum	s__uncultured_rumen
ASV_1809049	Bin66	0.00192219	d__Bacteria	p__Firmicutes	c__Negativicutes	o__Acidaminococcales	f__Acidaminococcaceae	g__Succiniclasticum	s__uncultured_rumen
ASV_190005	Bin66	0.000325405	d__Bacteria	p__Firmicutes	c__Negativicutes	o__Acidaminococcales	f__Acidaminococcaceae	g__Succiniclasticum	s__unclassified_Succiniclasticum
ASV_1916981	Bin66	0.00137637	d__Bacteria	p__Firmicutes	c__Negativicutes	o__Acidaminococcales	f__Acidaminococcaceae	g__Succiniclasticum	s__uncultured_bacterium
ASV_1964287	Bin66	0.0201132	d__Bacteria	p__Firmicutes	c__Negativicutes	o__Acidaminococcales	f__Acidaminococcaceae	g__Succiniclasticum	s__uncultured_rumen
ASV_1974988	Bin66	0.000451047	d__Bacteria	p__Firmicutes	c__Negativicutes	o__Acidaminococcales	f__Acidaminococcaceae	g__Succiniclasticum	s__uncultured_rumen
ASV_206426	Bin66	0.000145182	d__Bacteria	p__Firmicutes	c__Negativicutes	o__Acidaminococcales	f__Acidaminococcaceae	g__Succiniclasticum	s__uncultured_rumen
ASV_332041	Bin66	0.00323709	d__Bacteria	p__Firmicutes	c__Negativicutes	o__Acidaminococcales	f__Acidaminococcaceae	g__Succiniclasticum	s__uncultured_rumen
ASV_462203	Bin66	0.000162353	d__Bacteria	p__Firmicutes	c__Negativicutes	o__Acidaminococcales	f__Acidaminococcaceae	g__Succiniclasticum	s__uncultured_rumen
ASV_543413	Bin66	0.00500873	d__Bacteria	p__Firmicutes	c__Negativicutes	o__Acidaminococcales	f__Acidaminococcaceae	g__Succiniclasticum	s__uncultured_rumen
ASV_689058	Bin66	0.00948063	d__Bacteria	p__Firmicutes	c__Negativicutes	o__Acidaminococcales	f__Acidaminococcaceae	g__Succiniclasticum	s__uncultured_rumen
ASV_752741	Bin66	0.000381916	d__Bacteria	p__Firmicutes	c__Negativicutes	o__Acidaminococcales	f__Acidaminococcaceae	g__Succiniclasticum	s__uncultured_rumen
ASV_1113896	Bin67	0.00860132	d__Bacteria	p__Firmicutes	c__Negativicutes	o__Acidaminococcales	f__Acidaminococcaceae	g__Succiniclasticum	s__uncultured_rumen
ASV_1286751	Bin67	0.000414269	d__Bacteria	p__Firmicutes	c__Negativicutes	o__Acidaminococcales	f__Acidaminococcaceae	g__Succiniclasticum	s__uncultured_rumen
ASV_1730305	Bin67	0.000191455	d__Bacteria	p__Firmicutes	c__Negativicutes	o__Acidaminococcales	f__Acidaminococcaceae	g__Succiniclasticum	s__uncultured_rumen
ASV_240604	Bin67	0.000722672	d__Bacteria	p__Firmicutes	c__Negativicutes	o__Acidaminococcales	f__Acidaminococcaceae	g__Succiniclasticum	s__uncultured_rumen
ASV_629294	Bin67	0.000817982	d__Bacteria	p__Firmicutes	c__Negativicutes	o__Acidaminococcales	f__Acidaminococcaceae	g__Succiniclasticum	s__unclassified_Succiniclasticum
ASV_639045	Bin67	0.000421186	d__Bacteria	p__Firmicutes	c__Negativicutes	o__Acidaminococcales	f__Acidaminococcaceae	g__Succiniclasticum	s__unclassified_Succiniclasticum
ASV_654229	Bin67	0.000147263	d__Bacteria	p__Firmicutes	c__Negativicutes	o__Acidaminococcales	f__Acidaminococcaceae	g__Succiniclasticum	s__uncultured_rumen
ASV_1565819	Bin68	0.000145261	d__Bacteria	p__Firmicutes	c__Bacilli	o__Acholeplasmatales	f__Acholeplasmataceae	g__Anaeroplasma	s__uncultured_rumen
ASV_191629	Bin68	0.000346006	d__Bacteria	p__Firmicutes	c__Bacilli	o__Acholeplasmatales	f__Acholeplasmataceae	g__Anaeroplasma	s__uncultured_rumen
ASV_2005387	Bin68	0.000170846	d__Bacteria	p__Firmicutes	c__Bacilli	o__Acholeplasmatales	f__Acholeplasmataceae	g__Anaeroplasma	s__uncultured_rumen
ASV_552431	Bin68	0.000130445	d__Bacteria	p__Firmicutes	c__Bacilli	o__Acholeplasmatales	f__Acholeplasmataceae	g__Anaeroplasma	s__uncultured_bacterium
ASV_616497	Bin68	0.000130177	d__Bacteria	p__Firmicutes	c__Bacilli	o__Acholeplasmatales	f__Acholeplasmataceae	g__Anaeroplasma	s__uncultured_bacterium
ASV_969464	Bin68	0.000619434	d__Bacteria	p__Firmicutes	c__Bacilli	o__Acholeplasmatales	f__Acholeplasmataceae	g__Anaeroplasma	s__uncultured_rumen
ASV_1040256	Bin69	0.000428446	d__Bacteria	p__Firmicutes	c__Bacilli	o__Erysipelotrichales	f__Erysipelotrichaceae	g__Erysipelotrichaceae_UCG-009	s__uncultured_rumen
ASV_1092361	Bin69	0.00017547	d__Bacteria	p__Firmicutes	c__Bacilli	o__Erysipelotrichales	f__Erysipelotrichaceae	g__Solobacterium	s__Erysipelotrichaceae_bacterium
ASV_1099728	Bin69	0.000232288	d__Bacteria	p__Firmicutes	c__Bacilli	o__Erysipelotrichales	f__Erysipelotrichaceae	g__Catenisphaera	s__uncultured_rumen
ASV_1230773	Bin69	0.000210412	d__Bacteria	p__Firmicutes	c__Bacilli	o__Erysipelotrichales	f__Erysipelotrichaceae	g__Solobacterium	s__unclassified_Solobacterium
ASV_1245365	Bin69	0.000229734	d__Bacteria	p__Firmicutes	c__Bacilli	o__Erysipelotrichales	f__Erysipelotrichaceae	g__uncultured	s__uncultured_rumen
ASV_1520550	Bin69	0.000241198	d__Bacteria	p__Firmicutes	c__Bacilli	o__Erysipelotrichales	f__Erysipelotrichaceae	g__Solobacterium	s__uncultured_rumen
ASV_1675948	Bin69	0.000221057	d__Bacteria	p__Firmicutes	c__Bacilli	o__Erysipelotrichales	f__Erysipelotrichaceae	g__Erysipelotrichaceae_UCG-009	s__uncultured_rumen
ASV_1724020	Bin69	0.000148387	d__Bacteria	p__Firmicutes	c__Bacilli	o__Erysipelotrichales	f__Erysipelotrichaceae	g__unclassified_Erysipelotrichaceae	s__unclassified_Erysipelotrichaceae
ASV_2026002	Bin69	0.000180588	d__Bacteria	p__Firmicutes	c__Bacilli	o__Lactobacillales	f__Lactobacillaceae	g__Lactiplantibacillus	s__unclassified_Lactiplantibacillus
ASV_2084299	Bin69	0.000156375	d__Bacteria	p__Firmicutes	c__Bacilli	o__Erysipelotrichales	f__Erysipelotrichaceae	g__Erysipelotrichaceae_UCG-006	s__uncultured_bacterium
ASV_333504	Bin69	0.000126403	d__Bacteria	p__Firmicutes	c__Bacilli	o__Lactobacillales	f__Lactobacillaceae	g__Weissella	s__unclassified_Weissella
ASV_41537	Bin69	0.00014442	d__Bacteria	p__Firmicutes	c__Bacilli	o__Erysipelotrichales	f__Erysipelotrichaceae	g__Erysipelotrichaceae_UCG-009	s__uncultured_rumen
ASV_455333	Bin69	0.000374218	d__Bacteria	p__Firmicutes	c__Bacilli	o__Erysipelotrichales	f__Erysipelotrichaceae	g__Erysipelotrichaceae_UCG-007	s__uncultured_bacterium
ASV_485610	Bin69	0.000196525	d__Bacteria	p__Firmicutes	c__Bacilli	o__Erysipelotrichales	f__Erysipelotrichaceae	g__Catenisphaera	s__uncultured_rumen
ASV_634103	Bin69	0.00016131	d__Bacteria	p__Firmicutes	c__Bacilli	o__Erysipelotrichales	f__Erysipelotrichaceae	g__[Anaerorhabdus]_furcosa_group	s__uncultured_bacterium
ASV_679394	Bin69	0.000270814	d__Bacteria	p__Firmicutes	c__Bacilli	o__Erysipelotrichales	f__Erysipelotrichaceae	g__Turicibacter	s__uncultured_bacterium
ASV_749717	Bin69	0.000149382	d__Bacteria	p__Firmicutes	c__Bacilli	o__Lactobacillales	f__Lactobacillaceae	g__Weissella	s__Weissella_jogaejeotgali
ASV_78109	Bin69	0.000118039	d__Bacteria	p__Firmicutes	c__Bacilli	o__Lactobacillales	f__Lactobacillaceae	g__Pediococcus	s__unclassified_Pediococcus
ASV_1015996	Bin7	0.000645466	d__Bacteria	p__Firmicutes	c__Clostridia	o__Oscillospirales	f__Oscillospiraceae	g__NK4A214_group	s__uncultured_bacterium
ASV_1147141	Bin7	0.000291448	d__Bacteria	p__Firmicutes	c__Clostridia	o__Oscillospirales	f__Oscillospiraceae	g__NK4A214_group	s__uncultured_bacterium
ASV_1197677	Bin7	0.00140072	d__Bacteria	p__Firmicutes	c__Clostridia	o__Oscillospirales	f__Oscillospiraceae	g__NK4A214_group	s__uncultured_bacterium
ASV_1282357	Bin7	0.000283608	d__Bacteria	p__Firmicutes	c__Clostridia	o__Oscillospirales	f__Oscillospiraceae	g__NK4A214_group	s__unclassified_NK4A214_group
ASV_2033662	Bin7	0.00907064	d__Bacteria	p__Firmicutes	c__Clostridia	o__Oscillospirales	f__Oscillospiraceae	g__NK4A214_group	s__unclassified_NK4A214_group
ASV_2101539	Bin7	0.000510647	d__Bacteria	p__Firmicutes	c__Clostridia	o__Oscillospirales	f__Oscillospiraceae	g__NK4A214_group	s__uncultured_bacterium
ASV_481684	Bin7	0.000812922	d__Bacteria	p__Firmicutes	c__Clostridia	o__Oscillospirales	f__Oscillospiraceae	g__NK4A214_group	s__uncultured_bacterium
ASV_622466	Bin7	0.000651434	d__Bacteria	p__Firmicutes	c__Clostridia	o__Oscillospirales	f__Oscillospiraceae	g__NK4A214_group	s__uncultured_bacterium
ASV_661177	Bin7	0.000627709	d__Bacteria	p__Firmicutes	c__Clostridia	o__Oscillospirales	f__Oscillospiraceae	g__NK4A214_group	s__uncultured_bacterium
ASV_807594	Bin7	0.00247153	d__Bacteria	p__Firmicutes	c__Clostridia	o__Oscillospirales	f__Oscillospiraceae	g__NK4A214_group	s__unclassified_NK4A214_group
ASV_1184588	Bin70	0.000315072	d__Bacteria	p__Firmicutes	c__Bacilli	o__Erysipelotrichales	f__Erysipelatoclostridiaceae	g__Kandleria	s__Kandleria_vitulina
ASV_1284071	Bin70	0.000250914	d__Bacteria	p__Firmicutes	c__Bacilli	o__Erysipelotrichales	f__Erysipelatoclostridiaceae	g__Erysipelotrichaceae_UCG-002	s__uncultured_bacterium
ASV_1844754	Bin70	0.000316858	d__Bacteria	p__Firmicutes	c__Bacilli	o__Erysipelotrichales	f__Erysipelatoclostridiaceae	g__Sharpea	s__uncultured_bacterium
ASV_186828	Bin70	0.00350969	d__Bacteria	p__Firmicutes	c__Bacilli	o__Erysipelotrichales	f__Erysipelatoclostridiaceae	g__Erysipelotrichaceae_UCG-002	s__Erysipelotrichaceae_bacterium
ASV_1959084	Bin70	0.00399114	d__Bacteria	p__Firmicutes	c__Bacilli	o__Erysipelotrichales	f__Erysipelatoclostridiaceae	g__Erysipelotrichaceae_UCG-002	s__uncultured_bacterium
ASV_3752	Bin70	0.00268323	d__Bacteria	p__Firmicutes	c__Bacilli	o__Erysipelotrichales	f__Erysipelatoclostridiaceae	g__Sharpea	s__uncultured_bacterium
ASV_972055	Bin70	0.00200659	d__Bacteria	p__Firmicutes	c__Bacilli	o__Erysipelotrichales	f__Erysipelatoclostridiaceae	g__Sharpea	s__uncultured_bacterium
ASV_986337	Bin70	0.000300241	d__Bacteria	p__Firmicutes	c__Bacilli	o__Erysipelotrichales	f__Erysipelatoclostridiaceae	g__Erysipelotrichaceae_UCG-002	s__uncultured_bacterium
ASV_1227818	Bin71	0.000165331	d__Bacteria	p__Firmicutes	c__Bacilli	o__Erysipelotrichales	f__Erysipelatoclostridiaceae	g__UCG-004	s__unidentified_rumen
ASV_1353477	Bin71	0.000263746	d__Bacteria	p__Firmicutes	c__Bacilli	o__Erysipelotrichales	f__Erysipelatoclostridiaceae	g__UCG-004	s__unclassified_UCG-004
ASV_1540034	Bin71	0.00315994	d__Bacteria	p__Firmicutes	c__Bacilli	o__Erysipelotrichales	f__Erysipelatoclostridiaceae	g__UCG-004	s__uncultured_rumen
ASV_1627812	Bin71	0.000137032	d__Bacteria	p__Firmicutes	c__Bacilli	o__Erysipelotrichales	f__Erysipelatoclostridiaceae	g__UCG-004	s__uncultured_rumen
ASV_1628503	Bin71	0.000129076	d__Bacteria	p__Firmicutes	c__Bacilli	o__Erysipelotrichales	f__Erysipelatoclostridiaceae	g__UCG-004	s__uncultured_rumen
ASV_1844706	Bin71	0.000455924	d__Bacteria	p__Firmicutes	c__Bacilli	o__Erysipelotrichales	f__Erysipelatoclostridiaceae	g__UCG-004	s__unidentified_rumen
ASV_1926968	Bin71	0.000121123	d__Bacteria	p__Firmicutes	c__Bacilli	o__Erysipelotrichales	f__Erysipelatoclostridiaceae	g__UCG-004	s__uncultured_bacterium
ASV_240530	Bin71	0.000301339	d__Bacteria	p__Firmicutes	c__Bacilli	o__Erysipelotrichales	f__Erysipelatoclostridiaceae	g__UCG-004	s__uncultured_bacterium
ASV_26627	Bin71	0.000233251	d__Bacteria	p__Firmicutes	c__Bacilli	o__Erysipelotrichales	f__Erysipelatoclostridiaceae	g__UCG-004	s__uncultured_rumen
ASV_959666	Bin71	0.000232648	d__Bacteria	p__Firmicutes	c__Bacilli	o__Erysipelotrichales	f__Erysipelatoclostridiaceae	g__UCG-004	s__uncultured_rumen
ASV_1017319	Bin72	0.000185342	d__Bacteria	p__Actinobacteriota	c__Coriobacteriia	o__Coriobacteriales	f__Atopobiaceae	g__Olsenella	s__uncultured_rumen
ASV_1071649	Bin72	0.000703909	d__Bacteria	p__Actinobacteriota	c__Coriobacteriia	o__Coriobacteriales	f__Atopobiaceae	g__Olsenella	s__uncultured_rumen
ASV_1106793	Bin72	0.000177826	d__Bacteria	p__Actinobacteriota	c__Coriobacteriia	o__Coriobacteriales	f__Atopobiaceae	g__Olsenella	s__uncultured_rumen
ASV_1332851	Bin72	0.000133276	d__Bacteria	p__Actinobacteriota	c__Coriobacteriia	o__Coriobacteriales	f__Atopobiaceae	g__Olsenella	s__uncultured_rumen
ASV_1339558	Bin72	0.000243706	d__Bacteria	p__Actinobacteriota	c__Coriobacteriia	o__Coriobacteriales	f__Atopobiaceae	g__Olsenella	s__uncultured_rumen
ASV_141759	Bin72	0.00149099	d__Bacteria	p__Actinobacteriota	c__Coriobacteriia	o__Coriobacteriales	f__Atopobiaceae	g__Olsenella	s__uncultured_rumen
ASV_15177	Bin72	0.000315305	d__Bacteria	p__Actinobacteriota	c__Coriobacteriia	o__Coriobacteriales	f__Atopobiaceae	g__Olsenella	s__uncultured_rumen
ASV_1530311	Bin72	0.000166032	d__Bacteria	p__Actinobacteriota	c__Coriobacteriia	o__Coriobacteriales	f__Atopobiaceae	g__Olsenella	s__uncultured_rumen
ASV_1621863	Bin72	0.000247027	d__Bacteria	p__Actinobacteriota	c__Coriobacteriia	o__Coriobacteriales	f__Atopobiaceae	g__Olsenella	s__uncultured_rumen
ASV_1693330	Bin72	0.000459087	d__Bacteria	p__Actinobacteriota	c__Coriobacteriia	o__Coriobacteriales	f__Atopobiaceae	g__Olsenella	s__uncultured_rumen
ASV_1781793	Bin72	0.000839089	d__Bacteria	p__Actinobacteriota	c__Coriobacteriia	o__Coriobacteriales	f__Atopobiaceae	g__Olsenella	s__uncultured_rumen
ASV_181134	Bin72	0.000167363	d__Bacteria	p__Actinobacteriota	c__Coriobacteriia	o__Coriobacteriales	f__Atopobiaceae	g__Olsenella	s__uncultured_rumen
ASV_528566	Bin72	0.00144975	d__Bacteria	p__Actinobacteriota	c__Coriobacteriia	o__Coriobacteriales	f__Atopobiaceae	g__Olsenella	s__uncultured_rumen
ASV_809294	Bin72	0.000265954	d__Bacteria	p__Actinobacteriota	c__Coriobacteriia	o__Coriobacteriales	f__Atopobiaceae	g__Olsenella	s__uncultured_rumen
ASV_937624	Bin72	0.00013393	d__Bacteria	p__Actinobacteriota	c__Coriobacteriia	o__Coriobacteriales	f__Atopobiaceae	g__Olsenella	s__uncultured_rumen
ASV_1003530	Bin73	0.000232267	d__Bacteria	p__Actinobacteriota	c__Coriobacteriia	o__Coriobacteriales	f__Atopobiaceae	g__Olsenella	s__unclassified_Olsenella
ASV_1097677	Bin73	0.00245725	d__Bacteria	p__Actinobacteriota	c__Coriobacteriia	o__Coriobacteriales	f__Atopobiaceae	g__Olsenella	s__uncultured_bacterium
ASV_1118888	Bin73	0.000259862	d__Bacteria	p__Fibrobacterota	c__Fibrobacteria	o__Fibrobacterales	f__Fibrobacteraceae	g__Fibrobacter	s__Fibrobacter_succinogenes
ASV_1227845	Bin73	0.00144178	d__Bacteria	p__Actinobacteriota	c__Coriobacteriia	o__Coriobacteriales	f__Atopobiaceae	g__Olsenella	s__uncultured_bacterium
ASV_1274290	Bin73	0.000178565	d__Bacteria	p__Fibrobacterota	c__Fibrobacteria	o__Fibrobacterales	f__Fibrobacteraceae	g__Fibrobacter	s__uncultured_rumen
ASV_1314474	Bin73	0.00412868	d__Bacteria	p__Actinobacteriota	c__Coriobacteriia	o__Coriobacteriales	f__Atopobiaceae	g__Olsenella	s__Olsenella_umbonata
ASV_1500361	Bin73	0.000153893	d__Bacteria	p__Actinobacteriota	c__Coriobacteriia	o__Coriobacteriales	f__Atopobiaceae	g__Olsenella	s__unclassified_Olsenella
ASV_1525562	Bin73	0.000825704	d__Bacteria	p__Actinobacteriota	c__Coriobacteriia	o__Coriobacteriales	f__Atopobiaceae	g__Atopobium	s__uncultured_rumen
ASV_1586599	Bin73	0.000976791	d__Bacteria	p__Actinobacteriota	c__Coriobacteriia	o__Coriobacteriales	f__Atopobiaceae	g__Olsenella	s__unclassified_Olsenella
ASV_1620000	Bin73	0.000260291	d__Bacteria	p__Actinobacteriota	c__Coriobacteriia	o__Coriobacteriales	f__Atopobiaceae	g__unclassified_Atopobiaceae	s__unclassified_Atopobiaceae
ASV_1691122	Bin73	0.00212657	d__Bacteria	p__Actinobacteriota	c__Coriobacteriia	o__Coriobacteriales	f__Atopobiaceae	g__Olsenella	s__unclassified_Olsenella
ASV_1816502	Bin73	0.000176928	d__Bacteria	p__Actinobacteriota	c__Coriobacteriia	o__Coriobacteriales	f__Eggerthellaceae	g__DNF00809	s__uncultured_bacterium
ASV_1887017	Bin73	0.000525073	d__Bacteria	p__Actinobacteriota	c__Coriobacteriia	o__Coriobacteriales	f__Atopobiaceae	g__Olsenella	s__unclassified_Olsenella
ASV_2031878	Bin73	0.00018658	d__Bacteria	p__Actinobacteriota	c__Coriobacteriia	o__Coriobacteriales	f__Atopobiaceae	g__Olsenella	s__unclassified_Olsenella
ASV_2039310	Bin73	0.000133	d__Bacteria	p__Actinobacteriota	c__Coriobacteriia	o__Coriobacteriales	f__Atopobiaceae	g__Atopobium	s__bacterium
ASV_2054586	Bin73	0.000509027	d__Bacteria	p__Actinobacteriota	c__Coriobacteriia	o__Coriobacteriales	f__Atopobiaceae	g__unclassified_Atopobiaceae	s__unclassified_Atopobiaceae
ASV_2082491	Bin73	0.000146566	d__Bacteria	p__Actinobacteriota	c__Coriobacteriia	o__Coriobacteriales	f__Atopobiaceae	g__Olsenella	s__unclassified_Olsenella
ASV_2108139	Bin73	0.000138877	d__Bacteria	p__Actinobacteriota	c__Coriobacteriia	o__Coriobacteriales	f__Atopobiaceae	g__Olsenella	s__uncultured_Olsenella
ASV_293298	Bin73	0.000927576	d__Bacteria	p__Actinobacteriota	c__Coriobacteriia	o__Coriobacteriales	f__Eggerthellaceae	g__DNF00809	s__uncultured_bacterium
ASV_32783	Bin73	0.000113738	d__Bacteria	p__Actinobacteriota	c__Coriobacteriia	o__Coriobacteriales	f__Atopobiaceae	g__Olsenella	s__unclassified_Olsenella
ASV_525547	Bin73	0.000329217	d__Bacteria	p__Actinobacteriota	c__Coriobacteriia	o__Coriobacteriales	f__Atopobiaceae	g__Olsenella	s__uncultured_bacterium
ASV_567847	Bin73	0.000641886	d__Bacteria	p__Actinobacteriota	c__Coriobacteriia	o__Coriobacteriales	f__Atopobiaceae	g__Olsenella	s__unclassified_Olsenella
ASV_654248	Bin73	0.000687282	d__Bacteria	p__Actinobacteriota	c__Coriobacteriia	o__Coriobacteriales	f__Atopobiaceae	g__Olsenella	s__uncultured_bacterium
ASV_732778	Bin73	0.000206977	d__Bacteria	p__Actinobacteriota	c__Coriobacteriia	o__Coriobacteriales	f__Atopobiaceae	g__Atopobium	s__uncultured_rumen
ASV_1242801	Bin74	0.00075438	d__Bacteria	p__Actinobacteriota	c__Actinobacteria	o__Bifidobacteriales	f__Bifidobacteriaceae	g__Pseudoscardovia	s__Pseudoscardovia_suis
ASV_15347	Bin74	0.000137901	d__Bacteria	p__Actinobacteriota	c__Actinobacteria	o__Bifidobacteriales	f__Bifidobacteriaceae	g__Bifidobacterium	s__Bifidobacterium_adolescentis
ASV_1566031	Bin74	0.000140465	d__Bacteria	p__Actinobacteriota	c__Actinobacteria	o__Bifidobacteriales	f__Bifidobacteriaceae	g__Pseudoscardovia	s__Pseudoscardovia_radai
ASV_1757025	Bin74	0.00113369	d__Bacteria	p__Actinobacteriota	c__Actinobacteria	o__Bifidobacteriales	f__Bifidobacteriaceae	g__Bifidobacterium	s__unclassified_Bifidobacterium
ASV_379825	Bin74	0.00338112	d__Bacteria	p__Actinobacteriota	c__Actinobacteria	o__Bifidobacteriales	f__Bifidobacteriaceae	g__Bifidobacterium	s__unclassified_Bifidobacterium
ASV_486956	Bin74	0.000442168	d__Bacteria	p__Actinobacteriota	c__Actinobacteria	o__Bifidobacteriales	f__Bifidobacteriaceae	g__uncultured	s__unclassified_uncultured
ASV_875549	Bin74	0.00536372	d__Bacteria	p__Actinobacteriota	c__Actinobacteria	o__Bifidobacteriales	f__Bifidobacteriaceae	g__Bifidobacterium	s__Bifidobacterium_pseudolongum
ASV_947847	Bin74	0.000112487	d__Bacteria	p__Actinobacteriota	c__Actinobacteria	o__Bifidobacteriales	f__Bifidobacteriaceae	g__Bifidobacterium	s__unclassified_Bifidobacterium
ASV_1021354	Bin75	0.000487254	d__Bacteria	p__Proteobacteria	c__Gammaproteobacteria	o__Enterobacterales	f__Succinivibrionaceae	g__Succinivibrionaceae_UCG-001	s__uncultured_rumen
ASV_1344764	Bin75	0.000199816	d__Bacteria	p__Proteobacteria	c__Gammaproteobacteria	o__Enterobacterales	f__Succinivibrionaceae	g__Succinivibrionaceae_UCG-002	s__unclassified_Succinivibrionaceae_UCG-002
ASV_1550852	Bin75	0.000233134	d__Bacteria	p__Proteobacteria	c__Gammaproteobacteria	o__Enterobacterales	f__Succinivibrionaceae	g__unclassified_Succinivibrionaceae	s__unclassified_Succinivibrionaceae
ASV_1925439	Bin75	0.000171589	d__Bacteria	p__Proteobacteria	c__Gammaproteobacteria	o__Enterobacterales	f__Succinivibrionaceae	g__Succinivibrionaceae_UCG-001	s__uncultured_rumen
ASV_334680	Bin75	0.00034651	d__Bacteria	p__Proteobacteria	c__Gammaproteobacteria	o__Enterobacterales	f__Succinivibrionaceae	g__Succinivibrionaceae_UCG-001	s__uncultured_rumen
ASV_346944	Bin75	0.00033484	d__Bacteria	p__Proteobacteria	c__Gammaproteobacteria	o__Enterobacterales	f__Succinivibrionaceae	g__Succinivibrionaceae_UCG-002	s__uncultured_rumen
ASV_409423	Bin75	0.00013205	d__Bacteria	p__Proteobacteria	c__Gammaproteobacteria	o__Enterobacterales	f__Succinivibrionaceae	g__Succinivibrio	s__uncultured_rumen
ASV_549202	Bin75	0.000882203	d__Bacteria	p__Proteobacteria	c__Gammaproteobacteria	o__Enterobacterales	f__Succinivibrionaceae	g__Succinivibrionaceae_UCG-002	s__uncultured_rumen
ASV_791449	Bin75	0.0021718	d__Bacteria	p__Proteobacteria	c__Gammaproteobacteria	o__Enterobacterales	f__Succinivibrionaceae	g__Succinivibrionaceae_UCG-001	s__uncultured_rumen
ASV_973543	Bin75	0.0014078	d__Bacteria	p__Proteobacteria	c__Gammaproteobacteria	o__Enterobacterales	f__Succinivibrionaceae	g__Succinivibrionaceae_UCG-001	s__uncultured_rumen
ASV_1406515	Bin76	0.00115121	d__Bacteria	p__Desulfobacterota	c__Desulfovibrionia	o__Desulfovibrionales	f__Desulfovibrionaceae	g__Desulfovibrio	s__uncultured_rumen
ASV_15801	Bin76	0.000142357	d__Bacteria	p__Desulfobacterota	c__Desulfovibrionia	o__Desulfovibrionales	f__Desulfovibrionaceae	g__Desulfovibrio	s__unclassified_Desulfovibrio
ASV_1731962	Bin76	0.000418119	d__Bacteria	p__Desulfobacterota	c__Desulfovibrionia	o__Desulfovibrionales	f__Desulfovibrionaceae	g__Desulfovibrio	s__uncultured_rumen
ASV_1898086	Bin76	0.000277747	d__Bacteria	p__Desulfobacterota	c__Desulfobulbia	o__Desulfobulbales	f__Desulfobulbaceae	g__Desulfobulbus	s__Desulfobulbus_sp.
ASV_2088907	Bin76	0.000156247	d__Bacteria	p__Desulfobacterota	c__Desulfuromonadia	o__Bradymonadales	f__Bradymonadales	g__Bradymonadales	s__uncultured_rumen
ASV_434370	Bin76	0.00190351	d__Bacteria	p__Desulfobacterota	c__Desulfovibrionia	o__Desulfovibrionales	f__Desulfovibrionaceae	g__Desulfovibrio	s__uncultured_rumen
ASV_491300	Bin76	0.00044016	d__Bacteria	p__Desulfobacterota	c__Desulfovibrionia	o__Desulfovibrionales	f__Desulfovibrionaceae	g__Desulfovibrio	s__metagenome
ASV_496374	Bin76	0.000943382	d__Bacteria	p__Desulfobacterota	c__Desulfovibrionia	o__Desulfovibrionales	f__Desulfovibrionaceae	g__Desulfovibrio	s__metagenome
ASV_621339	Bin76	0.00014382	d__Bacteria	p__Desulfobacterota	c__Desulfobulbia	o__Desulfobulbales	f__Desulfobulbaceae	g__Desulfobulbus	s__Desulfobulbus_sp.
ASV_1006007	Bin77	0.000303946	d__Bacteria	p__Spirochaetota	c__Spirochaetia	o__Spirochaetales	f__Spirochaetaceae	g__Treponema	s__unclassified_Treponema
ASV_1775959	Bin77	0.00021441	d__Bacteria	p__Spirochaetota	c__Spirochaetia	o__Spirochaetales	f__Spirochaetaceae	g__Treponema	s__uncultured_bacterium
ASV_2097396	Bin77	0.000265075	d__Bacteria	p__Chloroflexi	c__Anaerolineae	o__Anaerolineales	f__Anaerolineaceae	g__Flexilinea	s__uncultured_rumen
ASV_241499	Bin77	0.000485061	d__Bacteria	p__Spirochaetota	c__Spirochaetia	o__Spirochaetales	f__Spirochaetaceae	g__Treponema	s__uncultured_rumen
ASV_578766	Bin77	0.000169165	d__Bacteria	p__Spirochaetota	c__Spirochaetia	o__Spirochaetales	f__Spirochaetaceae	g__Treponema	s__uncultured_rumen
ASV_692494	Bin77	0.000187351	d__Bacteria	p__Spirochaetota	c__Spirochaetia	o__Spirochaetales	f__Spirochaetaceae	g__Treponema	s__bacterium_WCE3006
ASV_721613	Bin77	0.000543526	d__Bacteria	p__Spirochaetota	c__Spirochaetia	o__Spirochaetales	f__Spirochaetaceae	g__Treponema	s__uncultured_rumen
ASV_1010655	Bin78	0.000150921	d__Bacteria	p__Spirochaetota	c__Spirochaetia	o__Spirochaetales	f__Spirochaetaceae	g__Treponema	s__unclassified_Treponema
ASV_1110283	Bin78	0.000326626	d__Bacteria	p__Spirochaetota	c__Spirochaetia	o__Spirochaetales	f__Spirochaetaceae	g__Treponema	s__unidentified_rumen
ASV_1158500	Bin78	0.000233118	d__Bacteria	p__Spirochaetota	c__Spirochaetia	o__Spirochaetales	f__Spirochaetaceae	g__Treponema	s__uncultured_bacterium
ASV_1309110	Bin78	0.000256166	d__Bacteria	p__Spirochaetota	c__Spirochaetia	o__Spirochaetales	f__Spirochaetaceae	g__Treponema	s__unclassified_Treponema
ASV_1360444	Bin78	0.000226748	d__Bacteria	p__Spirochaetota	c__Spirochaetia	o__Spirochaetales	f__Spirochaetaceae	g__Treponema	s__unclassified_Treponema
ASV_1529947	Bin78	0.000667993	d__Bacteria	p__Spirochaetota	c__Spirochaetia	o__Spirochaetales	f__Spirochaetaceae	g__Treponema	s__bacterium_MD2012
ASV_1709634	Bin78	0.000124945	d__Bacteria	p__Spirochaetota	c__Spirochaetia	o__Spirochaetales	f__Spirochaetaceae	g__Treponema	s__uncultured_bacterium
ASV_1866807	Bin78	0.000272173	d__Bacteria	p__Spirochaetota	c__Spirochaetia	o__Spirochaetales	f__Spirochaetaceae	g__Treponema	s__unclassified_Treponema
ASV_1875757	Bin78	0.000213855	d__Bacteria	p__Spirochaetota	c__Spirochaetia	o__Spirochaetales	f__Spirochaetaceae	g__Treponema	s__unidentified_rumen
ASV_1930456	Bin78	0.000160664	d__Bacteria	p__Spirochaetota	c__Spirochaetia	o__Spirochaetales	f__Spirochaetaceae	g__Treponema	s__uncultured_rumen
ASV_2090130	Bin78	0.000236919	d__Bacteria	p__Spirochaetota	c__Spirochaetia	o__Spirochaetales	f__Spirochaetaceae	g__Treponema	s__uncultured_rumen
ASV_27635	Bin78	0.000209977	d__Bacteria	p__Spirochaetota	c__Spirochaetia	o__Spirochaetales	f__Spirochaetaceae	g__Treponema	s__uncultured_bacterium
ASV_48138	Bin78	0.000168807	d__Bacteria	p__Spirochaetota	c__Spirochaetia	o__Spirochaetales	f__Spirochaetaceae	g__Treponema	s__uncultured_rumen
ASV_984562	Bin78	0.000177824	d__Bacteria	p__Spirochaetota	c__Spirochaetia	o__Spirochaetales	f__Spirochaetaceae	g__Treponema	s__uncultured_rumen
ASV_1133128	Bin79	0.000926565	d__Bacteria	p__Bacteroidota	c__Bacteroidia	o__Bacteroidales	f__Bacteroidales_RF16_group	g__Bacteroidales_RF16_group	s__unclassified_Bacteroidales_RF16_group
ASV_1212511	Bin79	0.000540355	d__Bacteria	p__Bacteroidota	c__Bacteroidia	o__Bacteroidales	f__Bacteroidales_RF16_group	g__Bacteroidales_RF16_group	s__uncultured_rumen
ASV_1654171	Bin79	0.00226219	d__Bacteria	p__Bacteroidota	c__Bacteroidia	o__Bacteroidales	f__Bacteroidales_RF16_group	g__Bacteroidales_RF16_group	s__unclassified_Bacteroidales_RF16_group
ASV_2040670	Bin79	0.00047404	d__Bacteria	p__Bacteroidota	c__Bacteroidia	o__Bacteroidales	f__Bacteroidales_RF16_group	g__Bacteroidales_RF16_group	s__uncultured_rumen
ASV_216328	Bin79	0.000222251	d__Bacteria	p__Bacteroidota	c__Bacteroidia	o__Bacteroidales	f__p-251-o5	g__p-251-o5	s__uncultured_bacterium
ASV_603907	Bin79	0.000145338	d__Bacteria	p__Bacteroidota	c__Bacteroidia	o__Bacteroidales	f__Bacteroidales_RF16_group	g__Bacteroidales_RF16_group	s__uncultured_rumen
ASV_711489	Bin79	0.00114624	d__Bacteria	p__Bacteroidota	c__Bacteroidia	o__Bacteroidales	f__Bacteroidales_RF16_group	g__Bacteroidales_RF16_group	s__unclassified_Bacteroidales_RF16_group
ASV_1050947	Bin8	0.000168928	d__Bacteria	p__Firmicutes	c__Clostridia	o__Oscillospirales	f__Oscillospiraceae	g__NK4A214_group	s__uncultured_bacterium
ASV_1291121	Bin8	0.000482767	d__Bacteria	p__Firmicutes	c__Clostridia	o__Oscillospirales	f__Oscillospiraceae	g__NK4A214_group	s__unclassified_NK4A214_group
ASV_1498807	Bin8	0.00020921	d__Bacteria	p__Firmicutes	c__Clostridia	o__Oscillospirales	f__Oscillospiraceae	g__NK4A214_group	s__unclassified_NK4A214_group
ASV_1707314	Bin8	0.00019206	d__Bacteria	p__Firmicutes	c__Clostridia	o__Oscillospirales	f__Oscillospiraceae	g__NK4A214_group	s__unclassified_NK4A214_group
ASV_1977996	Bin8	0.000349653	d__Bacteria	p__Firmicutes	c__Clostridia	o__Oscillospirales	f__Oscillospiraceae	g__NK4A214_group	s__unclassified_NK4A214_group
ASV_255618	Bin8	0.00052342	d__Bacteria	p__Firmicutes	c__Clostridia	o__Oscillospirales	f__Oscillospiraceae	g__NK4A214_group	s__unclassified_NK4A214_group
ASV_265132	Bin8	0.00149421	d__Bacteria	p__Firmicutes	c__Clostridia	o__Oscillospirales	f__Oscillospiraceae	g__NK4A214_group	s__uncultured_bacterium
ASV_422884	Bin8	0.00474443	d__Bacteria	p__Firmicutes	c__Clostridia	o__Oscillospirales	f__Oscillospiraceae	g__NK4A214_group	s__unclassified_NK4A214_group
ASV_708464	Bin8	0.000368952	d__Bacteria	p__Firmicutes	c__Clostridia	o__Oscillospirales	f__Oscillospiraceae	g__NK4A214_group	s__unclassified_NK4A214_group
ASV_1645529	Bin80	0.000224686	d__Bacteria	p__Bacteroidota	c__Bacteroidia	o__Bacteroidales	f__Bacteroidales_RF16_group	g__Bacteroidales_RF16_group	s__unclassified_Bacteroidales_RF16_group
ASV_1957453	Bin80	0.00019264	d__Bacteria	p__Bacteroidota	c__Bacteroidia	o__Bacteroidales	f__Bacteroidales_RF16_group	g__Bacteroidales_RF16_group	s__uncultured_bacterium
ASV_591760	Bin80	0.000179701	d__Bacteria	p__Bacteroidota	c__Bacteroidia	o__Bacteroidales	f__Bacteroidales_RF16_group	g__Bacteroidales_RF16_group	s__uncultured_bacterium
ASV_746382	Bin80	0.00023732	d__Bacteria	p__Bacteroidota	c__Bacteroidia	o__Bacteroidales	f__Bacteroidales_RF16_group	g__Bacteroidales_RF16_group	s__uncultured_rumen
ASV_839701	Bin80	0.000561078	d__Bacteria	p__Bacteroidota	c__Bacteroidia	o__Bacteroidales	f__Bacteroidales_RF16_group	g__Bacteroidales_RF16_group	s__uncultured_bacterium
ASV_1050767	Bin81	0.000172403	d__Bacteria	p__Bacteroidota	c__Bacteroidia	o__Bacteroidales	f__Rikenellaceae	g__Rikenellaceae_RC9_gut_group	s__uncultured_Bacteroidales
ASV_1339176	Bin81	0.00053355	d__Bacteria	p__Bacteroidota	c__Bacteroidia	o__Bacteroidales	f__Rikenellaceae	g__Rikenellaceae_RC9_gut_group	s__uncultured_bacterium
ASV_1540695	Bin81	0.000402306	d__Bacteria	p__Bacteroidota	c__Bacteroidia	o__Bacteroidales	f__Rikenellaceae	g__Rikenellaceae_RC9_gut_group	s__unclassified_Rikenellaceae_RC9_gut_group
ASV_1669968	Bin81	0.000137229	d__Bacteria	p__Bacteroidota	c__Bacteroidia	o__Bacteroidales	f__Rikenellaceae	g__Rikenellaceae_RC9_gut_group	s__uncultured_bacterium
ASV_1710833	Bin81	0.000184838	d__Bacteria	p__Bacteroidota	c__Bacteroidia	o__Bacteroidales	f__Rikenellaceae	g__Rikenellaceae_RC9_gut_group	s__uncultured_Bacteroidales
ASV_1767564	Bin81	0.000252276	d__Bacteria	p__Bacteroidota	c__Bacteroidia	o__Bacteroidales	f__Rikenellaceae	g__Rikenellaceae_RC9_gut_group	s__unclassified_Rikenellaceae_RC9_gut_group
ASV_230775	Bin81	0.000180314	d__Bacteria	p__Bacteroidota	c__Bacteroidia	o__Bacteroidales	f__Rikenellaceae	g__U29-B03	s__unclassified_U29-B03
ASV_60575	Bin81	0.000172307	d__Bacteria	p__Bacteroidota	c__Bacteroidia	o__Bacteroidales	f__Rikenellaceae	g__Rikenellaceae_RC9_gut_group	s__uncultured_Bacteroidales
ASV_807427	Bin81	0.000246679	d__Bacteria	p__Bacteroidota	c__Bacteroidia	o__Bacteroidales	f__Rikenellaceae	g__U29-B03	s__uncultured_rumen
ASV_1670759	Bin82	0.00035844	d__Bacteria	p__Bacteroidota	c__Bacteroidia	o__Bacteroidales	f__Rikenellaceae	g__Rikenellaceae_RC9_gut_group	s__uncultured_rumen
ASV_1951552	Bin82	0.00051729	d__Bacteria	p__Bacteroidota	c__Bacteroidia	o__Bacteroidales	f__Rikenellaceae	g__Rikenellaceae_RC9_gut_group	s__uncultured_rumen
ASV_2079278	Bin82	0.000203667	d__Bacteria	p__Bacteroidota	c__Bacteroidia	o__Bacteroidales	f__Rikenellaceae	g__Rikenellaceae_RC9_gut_group	s__uncultured_rumen
ASV_419457	Bin82	0.00027246	d__Bacteria	p__Bacteroidota	c__Bacteroidia	o__Bacteroidales	f__Rikenellaceae	g__Rikenellaceae_RC9_gut_group	s__uncultured_rumen
ASV_428711	Bin82	0.000783189	d__Bacteria	p__Bacteroidota	c__Bacteroidia	o__Bacteroidales	f__Rikenellaceae	g__Rikenellaceae_RC9_gut_group	s__uncultured_rumen
ASV_455316	Bin82	0.000596837	d__Bacteria	p__Bacteroidota	c__Bacteroidia	o__Bacteroidales	f__Rikenellaceae	g__Rikenellaceae_RC9_gut_group	s__uncultured_rumen
ASV_530962	Bin82	0.00026472	d__Bacteria	p__Bacteroidota	c__Bacteroidia	o__Bacteroidales	f__Rikenellaceae	g__Rikenellaceae_RC9_gut_group	s__uncultured_rumen
ASV_682766	Bin82	0.000827922	d__Bacteria	p__Bacteroidota	c__Bacteroidia	o__Bacteroidales	f__Rikenellaceae	g__Rikenellaceae_RC9_gut_group	s__uncultured_rumen
ASV_717103	Bin82	0.0001592	d__Bacteria	p__Bacteroidota	c__Bacteroidia	o__Bacteroidales	f__Rikenellaceae	g__Rikenellaceae_RC9_gut_group	s__uncultured_rumen
ASV_955135	Bin82	0.000154643	d__Bacteria	p__Bacteroidota	c__Bacteroidia	o__Bacteroidales	f__Rikenellaceae	g__Rikenellaceae_RC9_gut_group	s__uncultured_rumen
ASV_1044718	Bin83	0.000174732	d__Bacteria	p__Bacteroidota	c__Bacteroidia	o__Bacteroidales	f__Rikenellaceae	g__Rikenellaceae_RC9_gut_group	s__uncultured_rumen
ASV_1469696	Bin83	0.000213056	d__Bacteria	p__Bacteroidota	c__Bacteroidia	o__Bacteroidales	f__Rikenellaceae	g__Rikenellaceae_RC9_gut_group	s__uncultured_rumen
ASV_1814793	Bin83	0.000130489	d__Bacteria	p__Bacteroidota	c__Bacteroidia	o__Bacteroidales	f__Rikenellaceae	g__Rikenellaceae_RC9_gut_group	s__uncultured_rumen
ASV_272541	Bin83	0.000142314	d__Bacteria	p__Bacteroidota	c__Bacteroidia	o__Bacteroidales	f__Rikenellaceae	g__Rikenellaceae_RC9_gut_group	s__uncultured_rumen
ASV_644149	Bin83	0.0025426	d__Bacteria	p__Bacteroidota	c__Bacteroidia	o__Bacteroidales	f__Rikenellaceae	g__Rikenellaceae_RC9_gut_group	s__uncultured_rumen
ASV_1185909	Bin84	0.000289019	d__Bacteria	p__Bacteroidota	c__Bacteroidia	o__Bacteroidales	f__Rikenellaceae	g__Rikenellaceae_RC9_gut_group	s__uncultured_rumen
ASV_1264675	Bin84	0.000552782	d__Bacteria	p__Bacteroidota	c__Bacteroidia	o__Bacteroidales	f__Rikenellaceae	g__Rikenellaceae_RC9_gut_group	s__uncultured_rumen
ASV_1305561	Bin84	0.000130134	d__Bacteria	p__Bacteroidota	c__Bacteroidia	o__Bacteroidales	f__Rikenellaceae	g__Rikenellaceae_RC9_gut_group	s__uncultured_rumen
ASV_1363425	Bin84	0.000112909	d__Bacteria	p__Bacteroidota	c__Bacteroidia	o__Bacteroidales	f__Rikenellaceae	g__Rikenellaceae_RC9_gut_group	s__uncultured_rumen
ASV_1378020	Bin84	0.000872138	d__Bacteria	p__Bacteroidota	c__Bacteroidia	o__Bacteroidales	f__Rikenellaceae	g__Rikenellaceae_RC9_gut_group	s__uncultured_rumen
ASV_1490290	Bin84	0.000235163	d__Bacteria	p__Bacteroidota	c__Bacteroidia	o__Bacteroidales	f__Rikenellaceae	g__Rikenellaceae_RC9_gut_group	s__uncultured_rumen
ASV_1544556	Bin84	0.000227992	d__Bacteria	p__Bacteroidota	c__Bacteroidia	o__Bacteroidales	f__Rikenellaceae	g__Rikenellaceae_RC9_gut_group	s__uncultured_rumen
ASV_1653304	Bin84	0.000203214	d__Bacteria	p__Bacteroidota	c__Bacteroidia	o__Bacteroidales	f__Rikenellaceae	g__Rikenellaceae_RC9_gut_group	s__uncultured_rumen
ASV_1667716	Bin84	0.00024031	d__Bacteria	p__Bacteroidota	c__Bacteroidia	o__Bacteroidales	f__Rikenellaceae	g__Rikenellaceae_RC9_gut_group	s__uncultured_rumen
ASV_1688359	Bin84	0.000588628	d__Bacteria	p__Bacteroidota	c__Bacteroidia	o__Bacteroidales	f__Rikenellaceae	g__Rikenellaceae_RC9_gut_group	s__uncultured_rumen
ASV_171770	Bin84	0.000894085	d__Bacteria	p__Bacteroidota	c__Bacteroidia	o__Bacteroidales	f__Rikenellaceae	g__Rikenellaceae_RC9_gut_group	s__unidentified_rumen
ASV_1870513	Bin84	0.000139245	d__Bacteria	p__Bacteroidota	c__Bacteroidia	o__Bacteroidales	f__Rikenellaceae	g__Rikenellaceae_RC9_gut_group	s__uncultured_rumen
ASV_1889405	Bin84	0.000152456	d__Bacteria	p__Bacteroidota	c__Bacteroidia	o__Bacteroidales	f__Rikenellaceae	g__Rikenellaceae_RC9_gut_group	s__unidentified_rumen
ASV_208602	Bin84	0.000210806	d__Bacteria	p__Bacteroidota	c__Bacteroidia	o__Bacteroidales	f__Rikenellaceae	g__Rikenellaceae_RC9_gut_group	s__uncultured_rumen
ASV_261163	Bin84	0.000388061	d__Bacteria	p__Bacteroidota	c__Bacteroidia	o__Bacteroidales	f__Rikenellaceae	g__Rikenellaceae_RC9_gut_group	s__uncultured_rumen
ASV_327904	Bin84	0.000120586	d__Bacteria	p__Bacteroidota	c__Bacteroidia	o__Bacteroidales	f__Rikenellaceae	g__Rikenellaceae_RC9_gut_group	s__uncultured_rumen
ASV_332898	Bin84	0.000271403	d__Bacteria	p__Bacteroidota	c__Bacteroidia	o__Bacteroidales	f__Rikenellaceae	g__Rikenellaceae_RC9_gut_group	s__uncultured_rumen
ASV_463835	Bin84	0.000236641	d__Bacteria	p__Bacteroidota	c__Bacteroidia	o__Bacteroidales	f__Rikenellaceae	g__Rikenellaceae_RC9_gut_group	s__uncultured_rumen
ASV_591631	Bin84	0.00015687	d__Bacteria	p__Bacteroidota	c__Bacteroidia	o__Bacteroidales	f__Rikenellaceae	g__Rikenellaceae_RC9_gut_group	s__uncultured_rumen
ASV_646929	Bin84	0.000142908	d__Bacteria	p__Bacteroidota	c__Bacteroidia	o__Bacteroidales	f__Rikenellaceae	g__Rikenellaceae_RC9_gut_group	s__uncultured_rumen
ASV_791856	Bin84	0.000524455	d__Bacteria	p__Bacteroidota	c__Bacteroidia	o__Bacteroidales	f__Rikenellaceae	g__Rikenellaceae_RC9_gut_group	s__uncultured_rumen
ASV_863263	Bin84	0.000432802	d__Bacteria	p__Bacteroidota	c__Bacteroidia	o__Bacteroidales	f__Rikenellaceae	g__Rikenellaceae_RC9_gut_group	s__uncultured_rumen
ASV_934275	Bin84	0.000229061	d__Bacteria	p__Bacteroidota	c__Bacteroidia	o__Bacteroidales	f__Rikenellaceae	g__Rikenellaceae_RC9_gut_group	s__uncultured_rumen
ASV_939983	Bin84	0.000146634	d__Bacteria	p__Bacteroidota	c__Bacteroidia	o__Bacteroidales	f__Rikenellaceae	g__Rikenellaceae_RC9_gut_group	s__uncultured_rumen
ASV_1285286	Bin85	0.000264592	d__Bacteria	p__Bacteroidota	c__Bacteroidia	o__Bacteroidales	f__Rikenellaceae	g__Rikenellaceae_RC9_gut_group	s__unidentified_rumen
ASV_1692390	Bin85	0.000277436	d__Bacteria	p__Bacteroidota	c__Bacteroidia	o__Bacteroidales	f__Rikenellaceae	g__Rikenellaceae_RC9_gut_group	s__unidentified_rumen
ASV_1715874	Bin85	0.00112144	d__Bacteria	p__Bacteroidota	c__Bacteroidia	o__Bacteroidales	f__Rikenellaceae	g__Rikenellaceae_RC9_gut_group	s__unidentified_rumen
ASV_1966052	Bin85	0.000205556	d__Bacteria	p__Bacteroidota	c__Bacteroidia	o__Bacteroidales	f__Rikenellaceae	g__Rikenellaceae_RC9_gut_group	s__Bacteroidales_bacterium
ASV_198589	Bin85	0.000206013	d__Bacteria	p__Bacteroidota	c__Bacteroidia	o__Bacteroidales	f__Rikenellaceae	g__Rikenellaceae_RC9_gut_group	s__unidentified_rumen
ASV_2063510	Bin85	0.00018168	d__Bacteria	p__Bacteroidota	c__Bacteroidia	o__Bacteroidales	f__Rikenellaceae	g__Rikenellaceae_RC9_gut_group	s__unidentified_rumen
ASV_23860	Bin85	0.000335577	d__Bacteria	p__Bacteroidota	c__Bacteroidia	o__Bacteroidales	f__Rikenellaceae	g__Rikenellaceae_RC9_gut_group	s__unidentified_rumen
ASV_326492	Bin85	0.000197685	d__Bacteria	p__Bacteroidota	c__Bacteroidia	o__Bacteroidales	f__Rikenellaceae	g__Rikenellaceae_RC9_gut_group	s__Bacteroidales_bacterium
ASV_407623	Bin85	0.000658148	d__Bacteria	p__Bacteroidota	c__Bacteroidia	o__Bacteroidales	f__Rikenellaceae	g__Rikenellaceae_RC9_gut_group	s__unidentified_rumen
ASV_540038	Bin85	0.000928335	d__Bacteria	p__Bacteroidota	c__Bacteroidia	o__Bacteroidales	f__Rikenellaceae	g__Rikenellaceae_RC9_gut_group	s__unidentified_rumen
ASV_67719	Bin85	0.000623809	d__Bacteria	p__Bacteroidota	c__Bacteroidia	o__Bacteroidales	f__Rikenellaceae	g__Rikenellaceae_RC9_gut_group	s__unidentified_rumen
ASV_718634	Bin85	0.00283801	d__Bacteria	p__Bacteroidota	c__Bacteroidia	o__Bacteroidales	f__Rikenellaceae	g__Rikenellaceae_RC9_gut_group	s__unidentified_rumen
ASV_810267	Bin85	0.000838052	d__Bacteria	p__Bacteroidota	c__Bacteroidia	o__Bacteroidales	f__Rikenellaceae	g__Rikenellaceae_RC9_gut_group	s__unidentified_rumen
ASV_81622	Bin85	0.0003684	d__Bacteria	p__Bacteroidota	c__Bacteroidia	o__Bacteroidales	f__Rikenellaceae	g__Rikenellaceae_RC9_gut_group	s__unidentified_rumen
ASV_962292	Bin85	0.000203223	d__Bacteria	p__Bacteroidota	c__Bacteroidia	o__Bacteroidales	f__Rikenellaceae	g__Rikenellaceae_RC9_gut_group	s__unidentified_rumen
ASV_986528	Bin85	0.000125738	d__Bacteria	p__Bacteroidota	c__Bacteroidia	o__Bacteroidales	f__Rikenellaceae	g__Rikenellaceae_RC9_gut_group	s__Bacteroidales_bacterium
ASV_1059155	Bin86	0.000165169	d__Bacteria	p__Bacteroidota	c__Bacteroidia	o__Bacteroidales	f__Rikenellaceae	g__Rikenellaceae_RC9_gut_group	s__uncultured_rumen
ASV_1065961	Bin86	0.000290573	d__Bacteria	p__Bacteroidota	c__Bacteroidia	o__Bacteroidales	f__Rikenellaceae	g__Rikenellaceae_RC9_gut_group	s__uncultured_rumen
ASV_1154131	Bin86	0.000142717	d__Bacteria	p__Bacteroidota	c__Bacteroidia	o__Bacteroidales	f__Rikenellaceae	g__Rikenellaceae_RC9_gut_group	s__uncultured_bacterium
ASV_1247661	Bin86	0.000446879	d__Bacteria	p__Bacteroidota	c__Bacteroidia	o__Bacteroidales	f__Rikenellaceae	g__Rikenellaceae_RC9_gut_group	s__unclassified_Rikenellaceae_RC9_gut_group
ASV_1314598	Bin86	0.000375297	d__Bacteria	p__Bacteroidota	c__Bacteroidia	o__Bacteroidales	f__Rikenellaceae	g__Rikenellaceae_RC9_gut_group	s__uncultured_bacterium
ASV_1350438	Bin86	0.000285677	d__Bacteria	p__Bacteroidota	c__Bacteroidia	o__Bacteroidales	f__Rikenellaceae	g__Rikenellaceae_RC9_gut_group	s__uncultured_bacterium
ASV_1505319	Bin86	0.000268794	d__Bacteria	p__Bacteroidota	c__Bacteroidia	o__Bacteroidales	f__Rikenellaceae	g__Rikenellaceae_RC9_gut_group	s__unclassified_Rikenellaceae_RC9_gut_group
ASV_1677342	Bin86	0.000251645	d__Bacteria	p__Bacteroidota	c__Bacteroidia	o__Bacteroidales	f__Rikenellaceae	g__Rikenellaceae_RC9_gut_group	s__Eubacterium_sp.
ASV_1721364	Bin86	0.000442894	d__Bacteria	p__Bacteroidota	c__Bacteroidia	o__Bacteroidales	f__Rikenellaceae	g__Rikenellaceae_RC9_gut_group	s__uncultured_rumen
ASV_1817927	Bin86	0.000426107	d__Bacteria	p__Bacteroidota	c__Bacteroidia	o__Bacteroidales	f__Rikenellaceae	g__Rikenellaceae_RC9_gut_group	s__uncultured_bacterium
ASV_1873727	Bin86	0.000137868	d__Bacteria	p__Bacteroidota	c__Bacteroidia	o__Bacteroidales	f__Rikenellaceae	g__Rikenellaceae_RC9_gut_group	s__unclassified_Rikenellaceae_RC9_gut_group
ASV_1912518	Bin86	0.000150458	d__Bacteria	p__Bacteroidota	c__Bacteroidia	o__Bacteroidales	f__Rikenellaceae	g__Rikenellaceae_RC9_gut_group	s__uncultured_bacterium
ASV_319327	Bin86	0.000201079	d__Bacteria	p__Bacteroidota	c__Bacteroidia	o__Bacteroidales	f__Rikenellaceae	g__Rikenellaceae_RC9_gut_group	s__uncultured_bacterium
ASV_586955	Bin86	0.00037019	d__Bacteria	p__Bacteroidota	c__Bacteroidia	o__Bacteroidales	f__Rikenellaceae	g__Rikenellaceae_RC9_gut_group	s__unclassified_Rikenellaceae_RC9_gut_group
ASV_607182	Bin86	0.000479863	d__Bacteria	p__Bacteroidota	c__Bacteroidia	o__Bacteroidales	f__Rikenellaceae	g__Rikenellaceae_RC9_gut_group	s__unclassified_Rikenellaceae_RC9_gut_group
ASV_749306	Bin86	0.000255807	d__Bacteria	p__Bacteroidota	c__Bacteroidia	o__Bacteroidales	f__Rikenellaceae	g__Rikenellaceae_RC9_gut_group	s__uncultured_bacterium
ASV_81365	Bin86	0.000191544	d__Bacteria	p__Bacteroidota	c__Bacteroidia	o__Bacteroidales	f__Rikenellaceae	g__Rikenellaceae_RC9_gut_group	s__uncultured_rumen
ASV_881018	Bin86	0.000379593	d__Bacteria	p__Bacteroidota	c__Bacteroidia	o__Bacteroidales	f__Rikenellaceae	g__Rikenellaceae_RC9_gut_group	s__unclassified_Rikenellaceae_RC9_gut_group
ASV_1095541	Bin87	0.000318323	d__Bacteria	p__Bacteroidota	c__Bacteroidia	o__Bacteroidales	f__Bacteroidales_BS11_gut_group	g__Bacteroidales_BS11_gut_group	s__uncultured_rumen
ASV_1136024	Bin87	0.000317671	d__Bacteria	p__Bacteroidota	c__Bacteroidia	o__Bacteroidales	f__Bacteroidales_BS11_gut_group	g__Bacteroidales_BS11_gut_group	s__uncultured_rumen
ASV_1274516	Bin87	0.000696592	d__Bacteria	p__Bacteroidota	c__Bacteroidia	o__Bacteroidales	f__Bacteroidales_BS11_gut_group	g__Bacteroidales_BS11_gut_group	s__uncultured_rumen
ASV_2024961	Bin87	0.000614315	d__Bacteria	p__Bacteroidota	c__Bacteroidia	o__Bacteroidales	f__Bacteroidales_BS11_gut_group	g__Bacteroidales_BS11_gut_group	s__uncultured_rumen
ASV_826627	Bin87	0.000403807	d__Bacteria	p__Bacteroidota	c__Bacteroidia	o__Bacteroidales	f__Bacteroidales_BS11_gut_group	g__Bacteroidales_BS11_gut_group	s__uncultured_rumen
ASV_871153	Bin87	0.000289872	d__Bacteria	p__Bacteroidota	c__Bacteroidia	o__Bacteroidales	f__Bacteroidales_BS11_gut_group	g__Bacteroidales_BS11_gut_group	s__uncultured_rumen
ASV_98308	Bin87	0.000127326	d__Bacteria	p__Bacteroidota	c__Bacteroidia	o__Bacteroidales	f__Bacteroidales_BS11_gut_group	g__Bacteroidales_BS11_gut_group	s__uncultured_rumen
ASV_1011930	Bin88	0.000715058	d__Bacteria	p__Bacteroidota	c__Bacteroidia	o__Bacteroidales	f__F082	g__F082	s__uncultured_rumen
ASV_1206390	Bin88	0.00019222	d__Bacteria	p__Bacteroidota	c__Bacteroidia	o__Bacteroidales	f__F082	g__F082	s__unclassified_F082
ASV_1247957	Bin88	0.000432666	d__Bacteria	p__Bacteroidota	c__Bacteroidia	o__Bacteroidales	f__F082	g__F082	s__uncultured_rumen
ASV_1678778	Bin88	0.000242117	d__Bacteria	p__Bacteroidota	c__Bacteroidia	o__Bacteroidales	f__F082	g__F082	s__unclassified_F082
ASV_1685988	Bin88	0.000250838	d__Bacteria	p__Bacteroidota	c__Bacteroidia	o__Bacteroidales	f__F082	g__F082	s__uncultured_rumen
ASV_1762338	Bin88	0.000264674	d__Bacteria	p__Bacteroidota	c__Bacteroidia	o__Bacteroidales	f__F082	g__F082	s__uncultured_rumen
ASV_316467	Bin88	0.000471522	d__Bacteria	p__Bacteroidota	c__Bacteroidia	o__Bacteroidales	f__F082	g__F082	s__uncultured_rumen
ASV_118054	Bin89	0.000191046	d__Bacteria	p__Bacteroidota	c__Bacteroidia	o__Bacteroidales	f__F082	g__F082	s__uncultured_rumen
ASV_1440135	Bin89	0.000447687	d__Bacteria	p__Bacteroidota	c__Bacteroidia	o__Bacteroidales	f__F082	g__F082	s__uncultured_rumen
ASV_1896509	Bin89	0.000364307	d__Bacteria	p__Bacteroidota	c__Bacteroidia	o__Bacteroidales	f__F082	g__F082	s__uncultured_rumen
ASV_480412	Bin89	0.000196302	d__Bacteria	p__Bacteroidota	c__Bacteroidia	o__Bacteroidales	f__F082	g__F082	s__uncultured_rumen
ASV_780689	Bin89	0.000216872	d__Bacteria	p__Bacteroidota	c__Bacteroidia	o__Bacteroidales	f__F082	g__F082	s__uncultured_rumen
ASV_1235855	Bin9	0.000782025	d__Bacteria	p__Firmicutes	c__Clostridia	o__Oscillospirales	f__Oscillospiraceae	g__NK4A214_group	s__uncultured_bacterium
ASV_1486846	Bin9	0.000186495	d__Bacteria	p__Firmicutes	c__Clostridia	o__Oscillospirales	f__Oscillospiraceae	g__NK4A214_group	s__unclassified_NK4A214_group
ASV_1565863	Bin9	0.000726563	d__Bacteria	p__Firmicutes	c__Clostridia	o__Oscillospirales	f__Oscillospiraceae	g__UCG-002	s__unclassified_UCG-002
ASV_1794225	Bin9	0.000164199	d__Bacteria	p__Firmicutes	c__Clostridia	o__Oscillospirales	f__Oscillospiraceae	g__UCG-002	s__uncultured_bacterium
ASV_1862402	Bin9	0.000454358	d__Bacteria	p__Firmicutes	c__Clostridia	o__Oscillospirales	f__Oscillospiraceae	g__UCG-002	s__uncultured_rumen
ASV_560577	Bin9	0.000164138	d__Bacteria	p__Firmicutes	c__Clostridia	o__Oscillospirales	f__Oscillospiraceae	g__UCG-002	s__uncultured_bacterium
ASV_734341	Bin9	0.000478919	d__Bacteria	p__Firmicutes	c__Clostridia	o__Oscillospirales	f__Oscillospiraceae	g__NK4A214_group	s__uncultured_bacterium
ASV_959318	Bin9	0.000202219	d__Bacteria	p__Firmicutes	c__Clostridia	o__Oscillospirales	f__Oscillospiraceae	g__UCG-002	s__uncultured_bacterium
ASV_1142905	Bin90	0.000702033	d__Bacteria	p__Bacteroidota	c__Bacteroidia	o__Bacteroidales	f__F082	g__F082	s__uncultured_rumen
ASV_1149117	Bin90	0.00013561	d__Bacteria	p__Bacteroidota	c__Bacteroidia	o__Bacteroidales	f__F082	g__F082	s__uncultured_rumen
ASV_1153648	Bin90	0.00026822	d__Bacteria	p__Bacteroidota	c__Bacteroidia	o__Bacteroidales	f__F082	g__F082	s__uncultured_rumen
ASV_119833	Bin90	0.000297787	d__Bacteria	p__Bacteroidota	c__Bacteroidia	o__Bacteroidales	f__F082	g__F082	s__uncultured_rumen
ASV_1216085	Bin90	0.000416938	d__Bacteria	p__Bacteroidota	c__Bacteroidia	o__Bacteroidales	f__F082	g__F082	s__uncultured_rumen
ASV_1243432	Bin90	0.00043015	d__Bacteria	p__Bacteroidota	c__Bacteroidia	o__Bacteroidales	f__F082	g__F082	s__uncultured_rumen
ASV_125899	Bin90	0.000498263	d__Bacteria	p__Bacteroidota	c__Bacteroidia	o__Bacteroidales	f__F082	g__F082	s__uncultured_rumen
ASV_1343523	Bin90	0.000159973	d__Bacteria	p__Bacteroidota	c__Bacteroidia	o__Bacteroidales	f__F082	g__F082	s__uncultured_rumen
ASV_1394619	Bin90	0.000341928	d__Bacteria	p__Bacteroidota	c__Bacteroidia	o__Bacteroidales	f__F082	g__F082	s__uncultured_rumen
ASV_1447960	Bin90	0.000266588	d__Bacteria	p__Bacteroidota	c__Bacteroidia	o__Bacteroidales	f__F082	g__F082	s__uncultured_rumen
ASV_1550898	Bin90	0.000225433	d__Bacteria	p__Bacteroidota	c__Bacteroidia	o__Bacteroidales	f__F082	g__F082	s__uncultured_rumen
ASV_1596212	Bin90	0.00031923	d__Bacteria	p__Bacteroidota	c__Bacteroidia	o__Bacteroidales	f__F082	g__F082	s__unclassified_F082
ASV_1693582	Bin90	0.000140968	d__Bacteria	p__Bacteroidota	c__Bacteroidia	o__Bacteroidales	f__F082	g__F082	s__uncultured_rumen
ASV_1771881	Bin90	0.000173118	d__Bacteria	p__Bacteroidota	c__Bacteroidia	o__Bacteroidales	f__F082	g__F082	s__uncultured_rumen
ASV_1863804	Bin90	0.000148856	d__Bacteria	p__Bacteroidota	c__Bacteroidia	o__Bacteroidales	f__F082	g__F082	s__uncultured_rumen
ASV_253540	Bin90	0.000137453	d__Bacteria	p__Bacteroidota	c__Bacteroidia	o__Bacteroidales	f__F082	g__F082	s__uncultured_rumen
ASV_298581	Bin90	0.000250588	d__Bacteria	p__Bacteroidota	c__Bacteroidia	o__Bacteroidales	f__F082	g__F082	s__uncultured_rumen
ASV_307753	Bin90	0.000234667	d__Bacteria	p__Bacteroidota	c__Bacteroidia	o__Bacteroidales	f__F082	g__F082	s__uncultured_rumen
ASV_316667	Bin90	0.000144796	d__Bacteria	p__Bacteroidota	c__Bacteroidia	o__Bacteroidales	f__F082	g__F082	s__uncultured_rumen
ASV_391155	Bin90	0.000329383	d__Bacteria	p__Bacteroidota	c__Bacteroidia	o__Bacteroidales	f__F082	g__F082	s__uncultured_rumen
ASV_396719	Bin90	0.000135818	d__Bacteria	p__Bacteroidota	c__Bacteroidia	o__Bacteroidales	f__F082	g__F082	s__uncultured_rumen
ASV_444039	Bin90	0.000137903	d__Bacteria	p__Bacteroidota	c__Bacteroidia	o__Bacteroidales	f__F082	g__F082	s__uncultured_rumen
ASV_847538	Bin90	0.000134522	d__Bacteria	p__Bacteroidota	c__Bacteroidia	o__Bacteroidales	f__F082	g__F082	s__uncultured_rumen
ASV_865470	Bin90	0.00041483	d__Bacteria	p__Bacteroidota	c__Bacteroidia	o__Bacteroidales	f__F082	g__F082	s__uncultured_rumen
ASV_1093353	Bin91	0.000436534	d__Bacteria	p__Bacteroidota	c__Bacteroidia	o__Bacteroidales	f__F082	g__F082	s__uncultured_rumen
ASV_1125821	Bin91	0.000230497	d__Bacteria	p__Bacteroidota	c__Bacteroidia	o__Bacteroidales	f__F082	g__F082	s__uncultured_rumen
ASV_1490851	Bin91	0.000357458	d__Bacteria	p__Bacteroidota	c__Bacteroidia	o__Bacteroidales	f__F082	g__F082	s__uncultured_rumen
ASV_1665458	Bin91	0.000294879	d__Bacteria	p__Bacteroidota	c__Bacteroidia	o__Bacteroidales	f__F082	g__F082	s__uncultured_rumen
ASV_432711	Bin91	0.00071442	d__Bacteria	p__Bacteroidota	c__Bacteroidia	o__Bacteroidales	f__F082	g__F082	s__uncultured_rumen
ASV_449043	Bin91	0.000144035	d__Bacteria	p__Bacteroidota	c__Bacteroidia	o__Bacteroidales	f__F082	g__F082	s__uncultured_rumen
ASV_511956	Bin91	0.000169808	d__Bacteria	p__Bacteroidota	c__Bacteroidia	o__Bacteroidales	f__F082	g__F082	s__uncultured_rumen
ASV_570757	Bin91	0.000182098	d__Bacteria	p__Bacteroidota	c__Bacteroidia	o__Bacteroidales	f__F082	g__F082	s__uncultured_rumen
ASV_893203	Bin91	0.000142947	d__Bacteria	p__Bacteroidota	c__Bacteroidia	o__Bacteroidales	f__F082	g__F082	s__uncultured_rumen
ASV_1266041	Bin92	0.000678178	d__Bacteria	p__Bacteroidota	c__Bacteroidia	o__Bacteroidales	f__F082	g__F082	s__uncultured_rumen
ASV_1284905	Bin92	0.000358415	d__Bacteria	p__Bacteroidota	c__Bacteroidia	o__Bacteroidales	f__F082	g__F082	s__uncultured_rumen
ASV_1310061	Bin92	0.000186953	d__Bacteria	p__Bacteroidota	c__Bacteroidia	o__Bacteroidales	f__F082	g__F082	s__uncultured_rumen
ASV_1530165	Bin92	0.000200238	d__Bacteria	p__Bacteroidota	c__Bacteroidia	o__Bacteroidales	f__F082	g__F082	s__uncultured_rumen
ASV_1672436	Bin92	0.00116799	d__Bacteria	p__Bacteroidota	c__Bacteroidia	o__Bacteroidales	f__F082	g__F082	s__uncultured_rumen
ASV_1692357	Bin92	0.000125945	d__Bacteria	p__Bacteroidota	c__Bacteroidia	o__Bacteroidales	f__F082	g__F082	s__uncultured_rumen
ASV_1915351	Bin92	0.0015798	d__Bacteria	p__Bacteroidota	c__Bacteroidia	o__Bacteroidales	f__F082	g__F082	s__uncultured_rumen
ASV_1970723	Bin92	0.000467095	d__Bacteria	p__Bacteroidota	c__Bacteroidia	o__Bacteroidales	f__F082	g__F082	s__uncultured_rumen
ASV_216309	Bin92	0.000164457	d__Bacteria	p__Bacteroidota	c__Bacteroidia	o__Bacteroidales	f__F082	g__F082	s__uncultured_rumen
ASV_345264	Bin92	0.000123917	d__Bacteria	p__Bacteroidota	c__Bacteroidia	o__Bacteroidales	f__F082	g__F082	s__uncultured_rumen
ASV_429310	Bin92	0.000209926	d__Bacteria	p__Bacteroidota	c__Bacteroidia	o__Bacteroidales	f__F082	g__F082	s__uncultured_rumen
ASV_4973	Bin92	0.00137163	d__Bacteria	p__Bacteroidota	c__Bacteroidia	o__Bacteroidales	f__F082	g__F082	s__uncultured_rumen
ASV_750587	Bin92	0.00025558	d__Bacteria	p__Bacteroidota	c__Bacteroidia	o__Bacteroidales	f__F082	g__F082	s__uncultured_rumen
ASV_768701	Bin92	0.000236596	d__Bacteria	p__Bacteroidota	c__Bacteroidia	o__Bacteroidales	f__F082	g__F082	s__uncultured_rumen
ASV_1090842	Bin93	0.000189711	d__Bacteria	p__Bacteroidota	c__Bacteroidia	o__Bacteroidales	f__F082	g__F082	s__uncultured_rumen
ASV_1369083	Bin93	0.00016187	d__Bacteria	p__Bacteroidota	c__Bacteroidia	o__Bacteroidales	f__F082	g__F082	s__uncultured_rumen
ASV_1816607	Bin93	0.000846668	d__Bacteria	p__Bacteroidota	c__Bacteroidia	o__Bacteroidales	f__F082	g__F082	s__uncultured_rumen
ASV_1892200	Bin93	0.000901468	d__Bacteria	p__Bacteroidota	c__Bacteroidia	o__Bacteroidales	f__F082	g__F082	s__uncultured_rumen
ASV_1983524	Bin93	0.000863119	d__Bacteria	p__Bacteroidota	c__Bacteroidia	o__Bacteroidales	f__F082	g__F082	s__uncultured_rumen
ASV_2091831	Bin93	0.000198183	d__Bacteria	p__Bacteroidota	c__Bacteroidia	o__Bacteroidales	f__F082	g__F082	s__uncultured_rumen
ASV_262210	Bin93	0.000308597	d__Bacteria	p__Bacteroidota	c__Bacteroidia	o__Bacteroidales	f__F082	g__F082	s__uncultured_rumen
ASV_511373	Bin93	0.00032765	d__Bacteria	p__Bacteroidota	c__Bacteroidia	o__Bacteroidales	f__F082	g__F082	s__uncultured_rumen
ASV_648747	Bin93	0.000637862	d__Bacteria	p__Bacteroidota	c__Bacteroidia	o__Bacteroidales	f__F082	g__F082	s__uncultured_rumen
ASV_670201	Bin93	0.000571981	d__Bacteria	p__Bacteroidota	c__Bacteroidia	o__Bacteroidales	f__F082	g__F082	s__uncultured_rumen
ASV_693212	Bin93	0.000202842	d__Bacteria	p__Bacteroidota	c__Bacteroidia	o__Bacteroidales	f__F082	g__F082	s__uncultured_rumen
ASV_1281914	Bin94	0.000131747	d__Bacteria	p__Bacteroidota	c__Bacteroidia	o__Bacteroidales	f__F082	g__F082	s__uncultured_rumen
ASV_1640292	Bin94	0.000493877	d__Bacteria	p__Bacteroidota	c__Bacteroidia	o__Bacteroidales	f__F082	g__F082	s__uncultured_rumen
ASV_1749219	Bin94	0.000135732	d__Bacteria	p__Bacteroidota	c__Bacteroidia	o__Bacteroidales	f__F082	g__F082	s__uncultured_rumen
ASV_1823737	Bin94	0.000295739	d__Bacteria	p__Bacteroidota	c__Bacteroidia	o__Bacteroidales	f__F082	g__F082	s__uncultured_rumen
ASV_1862836	Bin94	0.00118404	d__Bacteria	p__Bacteroidota	c__Bacteroidia	o__Bacteroidales	f__F082	g__F082	s__uncultured_rumen
ASV_1900815	Bin94	0.000237433	d__Bacteria	p__Bacteroidota	c__Bacteroidia	o__Bacteroidales	f__Rikenellaceae	g__SP3-e08	s__uncultured_rumen
ASV_2098905	Bin94	0.00122473	d__Bacteria	p__Bacteroidota	c__Bacteroidia	o__Bacteroidales	f__F082	g__F082	s__uncultured_rumen
ASV_235297	Bin94	0.000353307	d__Bacteria	p__Bacteroidota	c__Bacteroidia	o__Bacteroidales	f__F082	g__F082	s__uncultured_rumen
ASV_534484	Bin94	0.00148412	d__Bacteria	p__Bacteroidota	c__Bacteroidia	o__Bacteroidales	f__F082	g__F082	s__uncultured_rumen
ASV_892940	Bin94	0.000350887	d__Bacteria	p__Bacteroidota	c__Bacteroidia	o__Bacteroidales	f__F082	g__F082	s__uncultured_rumen
ASV_1373528	Bin95	0.000854877	d__Bacteria	p__Bacteroidota	c__Bacteroidia	o__Bacteroidales	f__F082	g__F082	s__uncultured_bacterium
ASV_1966655	Bin95	0.00133876	d__Bacteria	p__Bacteroidota	c__Bacteroidia	o__Bacteroidales	f__F082	g__F082	s__uncultured_rumen
ASV_1979586	Bin95	0.00270595	d__Bacteria	p__Bacteroidota	c__Bacteroidia	o__Bacteroidales	f__F082	g__F082	s__uncultured_bacterium
ASV_246941	Bin95	0.000258982	d__Bacteria	p__Bacteroidota	c__Bacteroidia	o__Bacteroidales	f__F082	g__F082	s__unclassified_F082
ASV_438106	Bin95	0.000146072	d__Bacteria	p__Bacteroidota	c__Bacteroidia	o__Bacteroidales	f__F082	g__F082	s__uncultured_rumen
ASV_785679	Bin95	0.000342374	d__Bacteria	p__Bacteroidota	c__Bacteroidia	o__Bacteroidales	f__F082	g__F082	s__unclassified_F082
ASV_91617	Bin95	0.00143706	d__Bacteria	p__Bacteroidota	c__Bacteroidia	o__Bacteroidales	f__F082	g__F082	s__uncultured_bacterium
ASV_1407859	Bin96	0.000584775	d__Bacteria	p__Bacteroidota	c__Bacteroidia	o__Bacteroidales	f__F082	g__F082	s__uncultured_bacterium
ASV_1702716	Bin96	0.000632623	d__Bacteria	p__Bacteroidota	c__Bacteroidia	o__Bacteroidales	f__F082	g__F082	s__uncultured_bacterium
ASV_251587	Bin96	0.000161105	d__Bacteria	p__Bacteroidota	c__Bacteroidia	o__Bacteroidales	f__F082	g__F082	s__uncultured_bacterium
ASV_425239	Bin96	0.000312575	d__Bacteria	p__Bacteroidota	c__Bacteroidia	o__Bacteroidales	f__F082	g__F082	s__uncultured_bacterium
ASV_904100	Bin96	0.000123957	d__Bacteria	p__Bacteroidota	c__Bacteroidia	o__Bacteroidales	f__F082	g__F082	s__uncultured_bacterium
ASV_1021200	Bin97	0.000145001	d__Bacteria	p__Bacteroidota	c__Bacteroidia	o__Bacteroidales	f__Muribaculaceae	g__Muribaculaceae	s__uncultured_rumen
ASV_1145237	Bin97	0.00014219	d__Bacteria	p__Bacteroidota	c__Bacteroidia	o__Bacteroidales	f__Muribaculaceae	g__Muribaculaceae	s__uncultured_rumen
ASV_1201567	Bin97	0.000649778	d__Bacteria	p__Bacteroidota	c__Bacteroidia	o__Bacteroidales	f__Muribaculaceae	g__Muribaculaceae	s__uncultured_rumen
ASV_1518665	Bin97	0.00150666	d__Bacteria	p__Bacteroidota	c__Bacteroidia	o__Bacteroidales	f__Muribaculaceae	g__Muribaculaceae	s__uncultured_rumen
ASV_1569580	Bin97	0.000536852	d__Bacteria	p__Bacteroidota	c__Bacteroidia	o__Bacteroidales	f__unclassified_Bacteroidales	g__unclassified_Bacteroidales	s__unclassified_Bacteroidales
ASV_1783132	Bin97	0.000386937	d__Bacteria	p__Bacteroidota	c__Bacteroidia	o__Bacteroidales	f__Muribaculaceae	g__Muribaculaceae	s__uncultured_rumen
ASV_2026493	Bin97	0.000137317	d__Bacteria	p__Bacteroidota	c__Bacteroidia	o__Bacteroidales	f__Muribaculaceae	g__Muribaculaceae	s__uncultured_rumen
ASV_349353	Bin97	0.000363634	d__Bacteria	p__Bacteroidota	c__Bacteroidia	o__Bacteroidales	f__Muribaculaceae	g__Muribaculaceae	s__uncultured_rumen
ASV_552316	Bin97	0.000131778	d__Bacteria	p__Bacteroidota	c__Bacteroidia	o__Bacteroidales	f__Muribaculaceae	g__Muribaculaceae	s__uncultured_rumen
ASV_578237	Bin97	0.000162263	d__Bacteria	p__Bacteroidota	c__Bacteroidia	o__Bacteroidales	f__Muribaculaceae	g__Muribaculaceae	s__uncultured_rumen
ASV_625338	Bin97	0.000568142	d__Bacteria	p__Bacteroidota	c__Bacteroidia	o__Bacteroidales	f__Muribaculaceae	g__Muribaculaceae	s__uncultured_rumen
ASV_781352	Bin97	0.000707891	d__Bacteria	p__Bacteroidota	c__Bacteroidia	o__Bacteroidales	f__Muribaculaceae	g__Muribaculaceae	s__uncultured_rumen
ASV_1105912	Bin98	0.000240547	d__Bacteria	p__Bacteroidota	c__Bacteroidia	o__Bacteroidales	f__Muribaculaceae	g__Muribaculaceae	s__uncultured_rumen
ASV_122498	Bin98	0.000252671	d__Bacteria	p__Bacteroidota	c__Bacteroidia	o__Bacteroidales	f__Muribaculaceae	g__Muribaculaceae	s__uncultured_rumen
ASV_1237368	Bin98	0.000174522	d__Bacteria	p__Bacteroidota	c__Bacteroidia	o__Bacteroidales	f__Muribaculaceae	g__Muribaculaceae	s__unclassified_Muribaculaceae
ASV_1383164	Bin98	0.000290481	d__Bacteria	p__Bacteroidota	c__Bacteroidia	o__Bacteroidales	f__Muribaculaceae	g__Muribaculaceae	s__uncultured_rumen
ASV_1542167	Bin98	0.000156762	d__Bacteria	p__Bacteroidota	c__Bacteroidia	o__Bacteroidales	f__Muribaculaceae	g__Muribaculaceae	s__uncultured_bacterium
ASV_1692342	Bin98	0.000152641	d__Bacteria	p__Bacteroidota	c__Bacteroidia	o__Bacteroidales	f__Muribaculaceae	g__Muribaculaceae	s__uncultured_rumen
ASV_1843541	Bin98	0.000289822	d__Bacteria	p__Bacteroidota	c__Bacteroidia	o__Bacteroidales	f__Muribaculaceae	g__Muribaculaceae	s__uncultured_rumen
ASV_1865677	Bin98	0.000237824	d__Bacteria	p__Bacteroidota	c__Bacteroidia	o__Bacteroidales	f__Muribaculaceae	g__Muribaculaceae	s__uncultured_rumen
ASV_575726	Bin98	0.000423978	d__Bacteria	p__Bacteroidota	c__Bacteroidia	o__Bacteroidales	f__Muribaculaceae	g__Muribaculaceae	s__uncultured_rumen
ASV_588445	Bin98	0.000288968	d__Bacteria	p__Bacteroidota	c__Bacteroidia	o__Bacteroidales	f__Muribaculaceae	g__Muribaculaceae	s__uncultured_rumen
ASV_921868	Bin98	0.000291826	d__Bacteria	p__Bacteroidota	c__Bacteroidia	o__Bacteroidales	f__Muribaculaceae	g__Muribaculaceae	s__unclassified_Muribaculaceae
ASV_968724	Bin98	0.000179752	d__Bacteria	p__Bacteroidota	c__Bacteroidia	o__Bacteroidales	f__Muribaculaceae	g__Muribaculaceae	s__uncultured_bacterium
ASV_985673	Bin98	0.000137495	d__Bacteria	p__Bacteroidota	c__Bacteroidia	o__Bacteroidales	f__Muribaculaceae	g__Muribaculaceae	s__uncultured_rumen
ASV_1025364	Bin99	0.000285114	d__Bacteria	p__Bacteroidota	c__Bacteroidia	o__Bacteroidales	f__Muribaculaceae	g__Muribaculaceae	s__uncultured_rumen
ASV_1097591	Bin99	0.000214905	d__Bacteria	p__Bacteroidota	c__Bacteroidia	o__Bacteroidales	f__Muribaculaceae	g__Muribaculaceae	s__uncultured_rumen
ASV_115024	Bin99	0.00166382	d__Bacteria	p__Bacteroidota	c__Bacteroidia	o__Bacteroidales	f__Muribaculaceae	g__Muribaculaceae	s__uncultured_rumen
ASV_1183279	Bin99	0.000418443	d__Bacteria	p__Bacteroidota	c__Bacteroidia	o__Bacteroidales	f__Muribaculaceae	g__Muribaculaceae	s__uncultured_rumen
ASV_1221170	Bin99	0.000448555	d__Bacteria	p__Bacteroidota	c__Bacteroidia	o__Bacteroidales	f__Muribaculaceae	g__Muribaculaceae	s__uncultured_rumen
ASV_1554444	Bin99	0.000141562	d__Bacteria	p__Bacteroidota	c__Bacteroidia	o__Bacteroidales	f__Muribaculaceae	g__Muribaculaceae	s__uncultured_rumen
ASV_1796899	Bin99	0.000605846	d__Bacteria	p__Bacteroidota	c__Bacteroidia	o__Bacteroidales	f__Muribaculaceae	g__Muribaculaceae	s__uncultured_rumen
ASV_1874739	Bin99	0.000180221	d__Bacteria	p__Bacteroidota	c__Bacteroidia	o__Bacteroidales	f__Muribaculaceae	g__Muribaculaceae	s__uncultured_rumen
ASV_1878926	Bin99	0.000227512	d__Bacteria	p__Bacteroidota	c__Bacteroidia	o__Bacteroidales	f__Muribaculaceae	g__Muribaculaceae	s__uncultured_rumen
ASV_190217	Bin99	0.000574259	d__Bacteria	p__Bacteroidota	c__Bacteroidia	o__Bacteroidales	f__Muribaculaceae	g__Muribaculaceae	s__uncultured_rumen
ASV_1954994	Bin99	0.00103949	d__Bacteria	p__Bacteroidota	c__Bacteroidia	o__Bacteroidales	f__Muribaculaceae	g__Muribaculaceae	s__uncultured_rumen
ASV_2004707	Bin99	0.000823303	d__Bacteria	p__Bacteroidota	c__Bacteroidia	o__Bacteroidales	f__Muribaculaceae	g__Muribaculaceae	s__uncultured_rumen
ASV_2067872	Bin99	0.000247098	d__Bacteria	p__Bacteroidota	c__Bacteroidia	o__Bacteroidales	f__Muribaculaceae	g__Muribaculaceae	s__uncultured_rumen
ASV_521105	Bin99	0.00068763	d__Bacteria	p__Bacteroidota	c__Bacteroidia	o__Bacteroidales	f__Muribaculaceae	g__Muribaculaceae	s__uncultured_rumen
ASV_625587	Bin99	0.000375957	d__Bacteria	p__Bacteroidota	c__Bacteroidia	o__Bacteroidales	f__Muribaculaceae	g__Muribaculaceae	s__uncultured_rumen
ASV_761254	Bin99	0.000232799	d__Bacteria	p__Bacteroidota	c__Bacteroidia	o__Bacteroidales	f__Muribaculaceae	g__Muribaculaceae	s__uncultured_rumen
ASV_765930	Bin99	0.000334244	d__Bacteria	p__Bacteroidota	c__Bacteroidia	o__Bacteroidales	f__Muribaculaceae	g__Muribaculaceae	s__uncultured_rumen
ASV_790228	Bin99	0.00116281	d__Bacteria	p__Bacteroidota	c__Bacteroidia	o__Bacteroidales	f__Muribaculaceae	g__Muribaculaceae	s__uncultured_rumen

## Sheet: Table S4
title	Bin	TaxonRelativeAbundance	Domain	Phylum	Class	Order	Family	Genus	Species
ASV_1322224	Bin1	0.000285672	d__Bacteria	p__Firmicutes	c__Clostridia	o__Oscillospirales	f__UCG-010	g__UCG-010	s__unidentified
ASV_1379276	Bin1	0.000127797	d__Bacteria	p__Firmicutes	c__Clostridia	o__Oscillospirales	f__UCG-010	g__UCG-010	s__unidentified
ASV_1607286	Bin1	0.000114173	d__Bacteria	p__Firmicutes	c__Clostridia	o__Oscillospirales	f__UCG-010	g__UCG-010	s__unidentified
ASV_1940712	Bin1	0.000260171	d__Bacteria	p__Firmicutes	c__Clostridia	o__Oscillospirales	f__UCG-010	g__UCG-010	s__unidentified
ASV_798157	Bin1	0.000244451	d__Bacteria	p__Firmicutes	c__Clostridia	o__Oscillospirales	f__UCG-010	g__UCG-010	s__unclassified_UCG-010
ASV_943449	Bin1	0.000134901	d__Bacteria	p__Firmicutes	c__Clostridia	o__Oscillospirales	f__UCG-010	g__UCG-010	s__unidentified
ASV_1533873	Bin10	0.000156352	d__Bacteria	p__Firmicutes	c__Clostridia	o__Oscillospirales	f__Oscillospiraceae	g__UCG-005	s__uncultured_Ruminococcaceae
ASV_1873240	Bin10	0.000129895	d__Bacteria	p__Firmicutes	c__Clostridia	o__Oscillospirales	f__Oscillospiraceae	g__UCG-005	s__unclassified_UCG-005
ASV_2101808	Bin10	0.000903674	d__Bacteria	p__Firmicutes	c__Clostridia	o__Oscillospirales	f__Oscillospiraceae	g__UCG-005	s__uncultured_Ruminococcaceae
ASV_241542	Bin10	0.000245577	d__Bacteria	p__Firmicutes	c__Clostridia	o__Oscillospirales	f__Oscillospiraceae	g__UCG-005	s__unclassified_UCG-005
ASV_557552	Bin10	0.000360359	d__Bacteria	p__Firmicutes	c__Clostridia	o__Oscillospirales	f__Oscillospiraceae	g__UCG-005	s__uncultured_Ruminococcaceae
ASV_80595	Bin10	0.000293883	d__Bacteria	p__Firmicutes	c__Clostridia	o__Oscillospirales	f__Oscillospiraceae	g__UCG-005	s__uncultured_Ruminococcaceae
ASV_859949	Bin10	0.000221464	d__Bacteria	p__Firmicutes	c__Clostridia	o__Oscillospirales	f__Oscillospiraceae	g__UCG-005	s__uncultured_Ruminococcaceae
ASV_101838	Bin100	0.000920236	d__Bacteria	p__Bacteroidota	c__Bacteroidia	o__Bacteroidales	f__Rikenellaceae	g__Alistipes	s__uncultured_bacterium
ASV_1037598	Bin100	0.000524718	d__Bacteria	p__Bacteroidota	c__Bacteroidia	o__Bacteroidales	f__Rikenellaceae	g__Alistipes	s__uncultured_bacterium
ASV_198780	Bin100	0.000569965	d__Bacteria	p__Bacteroidota	c__Bacteroidia	o__Bacteroidales	f__Rikenellaceae	g__Alistipes	s__uncultured_bacterium
ASV_58224	Bin100	0.00292594	d__Bacteria	p__Bacteroidota	c__Bacteroidia	o__Bacteroidales	f__Rikenellaceae	g__Alistipes	s__uncultured_bacterium
ASV_619583	Bin100	0.000399512	d__Bacteria	p__Bacteroidota	c__Bacteroidia	o__Bacteroidales	f__Rikenellaceae	g__Alistipes	s__uncultured_bacterium
ASV_762190	Bin100	0.000226169	d__Bacteria	p__Bacteroidota	c__Bacteroidia	o__Bacteroidales	f__Rikenellaceae	g__Alistipes	s__uncultured_bacterium
ASV_948739	Bin100	0.000777148	d__Bacteria	p__Bacteroidota	c__Bacteroidia	o__Bacteroidales	f__Rikenellaceae	g__Alistipes	s__uncultured_bacterium
ASV_1177526	Bin101	0.00017783	d__Bacteria	p__Bacteroidota	c__Bacteroidia	o__Bacteroidales	f__Rikenellaceae	g__Alistipes	s__uncultured_bacterium
ASV_1210496	Bin101	0.000226121	d__Bacteria	p__Bacteroidota	c__Bacteroidia	o__Bacteroidales	f__Rikenellaceae	g__Alistipes	s__uncultured_bacterium
ASV_1251484	Bin101	0.000232023	d__Bacteria	p__Bacteroidota	c__Bacteroidia	o__Bacteroidales	f__Rikenellaceae	g__Alistipes	s__uncultured_bacterium
ASV_1277589	Bin101	0.000144629	d__Bacteria	p__Bacteroidota	c__Bacteroidia	o__Bacteroidales	f__Rikenellaceae	g__Alistipes	s__uncultured_bacterium
ASV_1302267	Bin101	0.000969002	d__Bacteria	p__Bacteroidota	c__Bacteroidia	o__Bacteroidales	f__Rikenellaceae	g__Alistipes	s__uncultured_bacterium
ASV_1531098	Bin101	0.000123352	d__Bacteria	p__Bacteroidota	c__Bacteroidia	o__Bacteroidales	f__Rikenellaceae	g__Alistipes	s__uncultured_bacterium
ASV_153717	Bin101	0.000363877	d__Bacteria	p__Bacteroidota	c__Bacteroidia	o__Bacteroidales	f__Rikenellaceae	g__Alistipes	s__uncultured_bacterium
ASV_1630222	Bin101	0.000262485	d__Bacteria	p__Bacteroidota	c__Bacteroidia	o__Bacteroidales	f__Rikenellaceae	g__Alistipes	s__uncultured_bacterium
ASV_1683514	Bin101	0.000168307	d__Bacteria	p__Bacteroidota	c__Bacteroidia	o__Bacteroidales	f__Rikenellaceae	g__Alistipes	s__uncultured_bacterium
ASV_1861570	Bin101	0.000328409	d__Bacteria	p__Bacteroidota	c__Bacteroidia	o__Bacteroidales	f__Rikenellaceae	g__Alistipes	s__unclassified_Alistipes
ASV_1890351	Bin101	0.000393499	d__Bacteria	p__Bacteroidota	c__Bacteroidia	o__Bacteroidales	f__Rikenellaceae	g__Alistipes	s__uncultured_bacterium
ASV_189570	Bin101	0.000711768	d__Bacteria	p__Bacteroidota	c__Bacteroidia	o__Bacteroidales	f__Rikenellaceae	g__Alistipes	s__uncultured_bacterium
ASV_1927886	Bin101	0.000125259	d__Bacteria	p__Bacteroidota	c__Bacteroidia	o__Bacteroidales	f__Rikenellaceae	g__Alistipes	s__uncultured_bacterium
ASV_1986295	Bin101	0.000129996	d__Bacteria	p__Bacteroidota	c__Bacteroidia	o__Bacteroidales	f__Rikenellaceae	g__Alistipes	s__uncultured_bacterium
ASV_1991453	Bin101	0.000148528	d__Bacteria	p__Bacteroidota	c__Bacteroidia	o__Bacteroidales	f__Rikenellaceae	g__Alistipes	s__uncultured_bacterium
ASV_346132	Bin101	0.000128452	d__Bacteria	p__Bacteroidota	c__Bacteroidia	o__Bacteroidales	f__Rikenellaceae	g__Alistipes	s__uncultured_bacterium
ASV_71987	Bin101	0.00140484	d__Bacteria	p__Bacteroidota	c__Bacteroidia	o__Bacteroidales	f__Rikenellaceae	g__Alistipes	s__uncultured_bacterium
ASV_883303	Bin101	0.000488402	d__Bacteria	p__Bacteroidota	c__Bacteroidia	o__Bacteroidales	f__Rikenellaceae	g__Alistipes	s__uncultured_bacterium
ASV_1106086	Bin102	0.00339332	d__Bacteria	p__Bacteroidota	c__Bacteroidia	o__Bacteroidales	f__Rikenellaceae	g__Alistipes	s__uncultured_bacterium
ASV_1218081	Bin102	0.000174734	d__Bacteria	p__Bacteroidota	c__Bacteroidia	o__Bacteroidales	f__Rikenellaceae	g__Alistipes	s__uncultured_bacterium
ASV_1503514	Bin102	0.00185457	d__Bacteria	p__Bacteroidota	c__Bacteroidia	o__Bacteroidales	f__Rikenellaceae	g__Alistipes	s__uncultured_bacterium
ASV_1659941	Bin102	0.000523088	d__Bacteria	p__Bacteroidota	c__Bacteroidia	o__Bacteroidales	f__Rikenellaceae	g__Alistipes	s__uncultured_bacterium
ASV_294560	Bin102	0.000426738	d__Bacteria	p__Bacteroidota	c__Bacteroidia	o__Bacteroidales	f__Rikenellaceae	g__Alistipes	s__uncultured_bacterium
ASV_1607688	Bin103	0.000544054	d__Bacteria	p__Bacteroidota	c__Bacteroidia	o__Bacteroidales	f__Rikenellaceae	g__Alistipes	s__uncultured_bacterium
ASV_1640455	Bin103	0.000659696	d__Bacteria	p__Bacteroidota	c__Bacteroidia	o__Bacteroidales	f__Rikenellaceae	g__Alistipes	s__uncultured_bacterium
ASV_2017212	Bin103	0.00112739	d__Bacteria	p__Bacteroidota	c__Bacteroidia	o__Bacteroidales	f__Rikenellaceae	g__Alistipes	s__uncultured_bacterium
ASV_2083402	Bin103	0.000562219	d__Bacteria	p__Bacteroidota	c__Bacteroidia	o__Bacteroidales	f__Rikenellaceae	g__Alistipes	s__uncultured_bacterium
ASV_427982	Bin103	0.000156068	d__Bacteria	p__Bacteroidota	c__Bacteroidia	o__Bacteroidales	f__Rikenellaceae	g__Alistipes	s__uncultured_bacterium
ASV_556964	Bin103	0.000406112	d__Bacteria	p__Bacteroidota	c__Bacteroidia	o__Bacteroidales	f__Rikenellaceae	g__Alistipes	s__uncultured_bacterium
ASV_639284	Bin103	0.000249016	d__Bacteria	p__Bacteroidota	c__Bacteroidia	o__Bacteroidales	f__Rikenellaceae	g__Alistipes	s__uncultured_bacterium
ASV_857949	Bin103	0.000508658	d__Bacteria	p__Bacteroidota	c__Bacteroidia	o__Bacteroidales	f__Rikenellaceae	g__Alistipes	s__uncultured_bacterium
ASV_85953	Bin103	0.000170248	d__Bacteria	p__Bacteroidota	c__Bacteroidia	o__Bacteroidales	f__Rikenellaceae	g__Alistipes	s__uncultured_bacterium
ASV_1097085	Bin104	0.000225268	d__Bacteria	p__Bacteroidota	c__Bacteroidia	o__Bacteroidales	f__Rikenellaceae	g__Rikenellaceae_RC9_gut_group	s__uncultured_bacterium
ASV_1115488	Bin104	0.000446278	d__Bacteria	p__Bacteroidota	c__Bacteroidia	o__Bacteroidales	f__Rikenellaceae	g__Rikenellaceae_RC9_gut_group	s__uncultured_Bacteroidales
ASV_1770110	Bin104	0.000815101	d__Bacteria	p__Bacteroidota	c__Bacteroidia	o__Bacteroidales	f__Rikenellaceae	g__Rikenellaceae_RC9_gut_group	s__uncultured_bacterium
ASV_1826830	Bin104	0.000563934	d__Bacteria	p__Bacteroidota	c__Bacteroidia	o__Bacteroidales	f__Rikenellaceae	g__Rikenellaceae_RC9_gut_group	s__unclassified_Rikenellaceae_RC9_gut_group
ASV_672724	Bin104	0.000406641	d__Bacteria	p__Bacteroidota	c__Bacteroidia	o__Bacteroidales	f__Rikenellaceae	g__Rikenellaceae_RC9_gut_group	s__uncultured_Bacteroidales
ASV_1199988	Bin105	0.00032283	d__Bacteria	p__Bacteroidota	c__Bacteroidia	o__Bacteroidales	f__Rikenellaceae	g__Rikenellaceae_RC9_gut_group	s__uncultured_bacterium
ASV_1554923	Bin105	0.000302312	d__Bacteria	p__Bacteroidota	c__Bacteroidia	o__Bacteroidales	f__Rikenellaceae	g__Rikenellaceae_RC9_gut_group	s__uncultured_bacterium
ASV_1596287	Bin105	0.000178156	d__Bacteria	p__Bacteroidota	c__Bacteroidia	o__Bacteroidales	f__Rikenellaceae	g__Rikenellaceae_RC9_gut_group	s__uncultured_bacterium
ASV_1751768	Bin105	0.00014358	d__Bacteria	p__Bacteroidota	c__Bacteroidia	o__Bacteroidales	f__Rikenellaceae	g__Rikenellaceae_RC9_gut_group	s__unclassified_Rikenellaceae_RC9_gut_group
ASV_903311	Bin105	0.000245025	d__Bacteria	p__Bacteroidota	c__Bacteroidia	o__Bacteroidales	f__Rikenellaceae	g__Rikenellaceae_RC9_gut_group	s__uncultured_bacterium
ASV_1541793	Bin106	0.000667409	d__Bacteria	p__Bacteroidota	c__Bacteroidia	o__Bacteroidales	f__Rikenellaceae	g__Rikenellaceae_RC9_gut_group	s__unclassified_Rikenellaceae_RC9_gut_group
ASV_1802255	Bin106	0.000706425	d__Bacteria	p__Bacteroidota	c__Bacteroidia	o__Bacteroidales	f__Rikenellaceae	g__Rikenellaceae_RC9_gut_group	s__unclassified_Rikenellaceae_RC9_gut_group
ASV_2095489	Bin106	0.000191208	d__Bacteria	p__Bacteroidota	c__Bacteroidia	o__Bacteroidales	f__Rikenellaceae	g__Rikenellaceae_RC9_gut_group	s__unclassified_Rikenellaceae_RC9_gut_group
ASV_2103922	Bin106	0.000124152	d__Bacteria	p__Bacteroidota	c__Bacteroidia	o__Bacteroidales	f__Rikenellaceae	g__Rikenellaceae_RC9_gut_group	s__unclassified_Rikenellaceae_RC9_gut_group
ASV_977839	Bin106	0.000204706	d__Bacteria	p__Bacteroidota	c__Bacteroidia	o__Bacteroidales	f__Rikenellaceae	g__Rikenellaceae_RC9_gut_group	s__uncultured_bacterium
ASV_1471753	Bin107	0.000436195	d__Bacteria	p__Bacteroidota	c__Bacteroidia	o__Bacteroidales	f__Rikenellaceae	g__Rikenellaceae_RC9_gut_group	s__uncultured_Bacteroidales
ASV_1706002	Bin107	0.000208713	d__Bacteria	p__Bacteroidota	c__Bacteroidia	o__Bacteroidales	f__Rikenellaceae	g__Rikenellaceae_RC9_gut_group	s__unclassified_Rikenellaceae_RC9_gut_group
ASV_1770914	Bin107	0.00131112	d__Bacteria	p__Bacteroidota	c__Bacteroidia	o__Bacteroidales	f__Rikenellaceae	g__Rikenellaceae_RC9_gut_group	s__uncultured_Bacteroidales
ASV_1822971	Bin107	0.0010314	d__Bacteria	p__Bacteroidota	c__Bacteroidia	o__Bacteroidales	f__Rikenellaceae	g__Rikenellaceae_RC9_gut_group	s__uncultured_Bacteroidales
ASV_1889331	Bin107	0.000332015	d__Bacteria	p__Bacteroidota	c__Bacteroidia	o__Bacteroidales	f__Rikenellaceae	g__Rikenellaceae_RC9_gut_group	s__uncultured_Bacteroidales
ASV_2018489	Bin107	0.000210635	d__Bacteria	p__Bacteroidota	c__Bacteroidia	o__Bacteroidales	f__Rikenellaceae	g__Rikenellaceae_RC9_gut_group	s__uncultured_Bacteroidales
ASV_295352	Bin107	0.000416623	d__Bacteria	p__Bacteroidota	c__Bacteroidia	o__Bacteroidales	f__Rikenellaceae	g__Rikenellaceae_RC9_gut_group	s__uncultured_Bacteroidales
ASV_407396	Bin107	0.000282792	d__Bacteria	p__Bacteroidota	c__Bacteroidia	o__Bacteroidales	f__Rikenellaceae	g__Rikenellaceae_RC9_gut_group	s__uncultured_Bacteroidales
ASV_560312	Bin107	0.000902469	d__Bacteria	p__Bacteroidota	c__Bacteroidia	o__Bacteroidales	f__Rikenellaceae	g__Rikenellaceae_RC9_gut_group	s__uncultured_Bacteroidales
ASV_727594	Bin107	0.000241256	d__Bacteria	p__Bacteroidota	c__Bacteroidia	o__Bacteroidales	f__Rikenellaceae	g__Rikenellaceae_RC9_gut_group	s__uncultured_Bacteroidales
ASV_1006838	Bin108	0.0032438	d__Bacteria	p__Bacteroidota	c__Bacteroidia	o__Bacteroidales	f__Rikenellaceae	g__Rikenellaceae_RC9_gut_group	s__uncultured_Bacteroidales
ASV_1027941	Bin108	0.000133505	d__Bacteria	p__Bacteroidota	c__Bacteroidia	o__Bacteroidales	f__Rikenellaceae	g__Rikenellaceae_RC9_gut_group	s__uncultured_Bacteroidales
ASV_1099407	Bin108	0.000263752	d__Bacteria	p__Bacteroidota	c__Bacteroidia	o__Bacteroidales	f__Rikenellaceae	g__Rikenellaceae_RC9_gut_group	s__uncultured_Bacteroidales
ASV_1151336	Bin108	0.000394925	d__Bacteria	p__Bacteroidota	c__Bacteroidia	o__Bacteroidales	f__Rikenellaceae	g__Rikenellaceae_RC9_gut_group	s__uncultured_bacterium
ASV_247906	Bin108	0.000125623	d__Bacteria	p__Bacteroidota	c__Bacteroidia	o__Bacteroidales	f__Rikenellaceae	g__Rikenellaceae_RC9_gut_group	s__unclassified_Rikenellaceae_RC9_gut_group
ASV_281720	Bin108	0.000131114	d__Bacteria	p__Bacteroidota	c__Bacteroidia	o__Bacteroidales	f__Rikenellaceae	g__Rikenellaceae_RC9_gut_group	s__uncultured_Bacteroidales
ASV_403712	Bin108	0.000145604	d__Bacteria	p__Bacteroidota	c__Bacteroidia	o__Bacteroidales	f__Rikenellaceae	g__Rikenellaceae_RC9_gut_group	s__unclassified_Rikenellaceae_RC9_gut_group
ASV_421498	Bin108	0.000375185	d__Bacteria	p__Bacteroidota	c__Bacteroidia	o__Bacteroidales	f__Rikenellaceae	g__Rikenellaceae_RC9_gut_group	s__unclassified_Rikenellaceae_RC9_gut_group
ASV_442148	Bin108	0.000167109	d__Bacteria	p__Bacteroidota	c__Bacteroidia	o__Bacteroidales	f__Rikenellaceae	g__Rikenellaceae_RC9_gut_group	s__uncultured_bacterium
ASV_476469	Bin108	0.000410006	d__Bacteria	p__Bacteroidota	c__Bacteroidia	o__Bacteroidales	f__Rikenellaceae	g__Rikenellaceae_RC9_gut_group	s__uncultured_Bacteroidales
ASV_581179	Bin108	0.00113808	d__Bacteria	p__Bacteroidota	c__Bacteroidia	o__Bacteroidales	f__Rikenellaceae	g__Rikenellaceae_RC9_gut_group	s__unclassified_Rikenellaceae_RC9_gut_group
ASV_60270	Bin108	0.000381295	d__Bacteria	p__Bacteroidota	c__Bacteroidia	o__Bacteroidales	f__Rikenellaceae	g__Rikenellaceae_RC9_gut_group	s__unclassified_Rikenellaceae_RC9_gut_group
ASV_754244	Bin108	0.000274595	d__Bacteria	p__Bacteroidota	c__Bacteroidia	o__Bacteroidales	f__Rikenellaceae	g__Rikenellaceae_RC9_gut_group	s__unclassified_Rikenellaceae_RC9_gut_group
ASV_958025	Bin108	0.000243164	d__Bacteria	p__Bacteroidota	c__Bacteroidia	o__Bacteroidales	f__Rikenellaceae	g__Rikenellaceae_RC9_gut_group	s__uncultured_Bacteroidales
ASV_1405528	Bin109	0.000244165	d__Bacteria	p__Bacteroidota	c__Bacteroidia	o__Bacteroidales	f__Rikenellaceae	g__Rikenellaceae_RC9_gut_group	s__uncultured_Bacteroidales
ASV_1710833	Bin109	0.000525368	d__Bacteria	p__Bacteroidota	c__Bacteroidia	o__Bacteroidales	f__Rikenellaceae	g__Rikenellaceae_RC9_gut_group	s__uncultured_Bacteroidales
ASV_1776062	Bin109	0.00317418	d__Bacteria	p__Bacteroidota	c__Bacteroidia	o__Bacteroidales	f__Rikenellaceae	g__Rikenellaceae_RC9_gut_group	s__uncultured_Bacteroidales
ASV_1840800	Bin109	0.000288989	d__Bacteria	p__Bacteroidota	c__Bacteroidia	o__Bacteroidales	f__Rikenellaceae	g__Rikenellaceae_RC9_gut_group	s__uncultured_Bacteroidales
ASV_1863185	Bin109	0.000168925	d__Bacteria	p__Bacteroidota	c__Bacteroidia	o__Bacteroidales	f__Rikenellaceae	g__Rikenellaceae_RC9_gut_group	s__uncultured_Bacteroidales
ASV_194463	Bin109	0.00041954	d__Bacteria	p__Bacteroidota	c__Bacteroidia	o__Bacteroidales	f__Rikenellaceae	g__Rikenellaceae_RC9_gut_group	s__uncultured_Bacteroidales
ASV_2052202	Bin109	0.000492123	d__Bacteria	p__Bacteroidota	c__Bacteroidia	o__Bacteroidales	f__Rikenellaceae	g__Rikenellaceae_RC9_gut_group	s__uncultured_Bacteroidales
ASV_310593	Bin109	0.000238881	d__Bacteria	p__Bacteroidota	c__Bacteroidia	o__Bacteroidales	f__Rikenellaceae	g__Rikenellaceae_RC9_gut_group	s__uncultured_Bacteroidales
ASV_360419	Bin109	0.000636507	d__Bacteria	p__Bacteroidota	c__Bacteroidia	o__Bacteroidales	f__Rikenellaceae	g__Rikenellaceae_RC9_gut_group	s__uncultured_Bacteroidales
ASV_364041	Bin109	0.000296712	d__Bacteria	p__Bacteroidota	c__Bacteroidia	o__Bacteroidales	f__Rikenellaceae	g__Rikenellaceae_RC9_gut_group	s__uncultured_Bacteroidales
ASV_1238931	Bin11	0.000429126	d__Bacteria	p__Firmicutes	c__Clostridia	o__Oscillospirales	f__Oscillospiraceae	g__UCG-005	s__unclassified_UCG-005
ASV_1499526	Bin11	0.00039188	d__Bacteria	p__Firmicutes	c__Clostridia	o__Oscillospirales	f__Oscillospiraceae	g__UCG-005	s__uncultured_Ruminococcaceae
ASV_1884544	Bin11	0.000290395	d__Bacteria	p__Firmicutes	c__Clostridia	o__Oscillospirales	f__Oscillospiraceae	g__UCG-005	s__unclassified_UCG-005
ASV_2083792	Bin11	0.000149225	d__Bacteria	p__Firmicutes	c__Clostridia	o__Oscillospirales	f__Oscillospiraceae	g__UCG-005	s__uncultured_Ruminococcaceae
ASV_2108456	Bin11	0.00175629	d__Bacteria	p__Firmicutes	c__Clostridia	o__Oscillospirales	f__Oscillospiraceae	g__UCG-005	s__uncultured_Ruminococcaceae
ASV_258512	Bin11	0.000170417	d__Bacteria	p__Firmicutes	c__Clostridia	o__Oscillospirales	f__Oscillospiraceae	g__UCG-005	s__uncultured_Ruminococcaceae
ASV_339113	Bin11	0.000263317	d__Bacteria	p__Firmicutes	c__Clostridia	o__Oscillospirales	f__Oscillospiraceae	g__UCG-005	s__unclassified_UCG-005
ASV_391201	Bin11	0.000786438	d__Bacteria	p__Firmicutes	c__Clostridia	o__Oscillospirales	f__Oscillospiraceae	g__UCG-005	s__unclassified_UCG-005
ASV_464868	Bin11	0.00067627	d__Bacteria	p__Firmicutes	c__Clostridia	o__Oscillospirales	f__Oscillospiraceae	g__UCG-005	s__uncultured_bacterium
ASV_488868	Bin11	0.000161143	d__Bacteria	p__Firmicutes	c__Clostridia	o__Oscillospirales	f__Oscillospiraceae	g__UCG-005	s__uncultured_bacterium
ASV_595415	Bin11	0.00206919	d__Bacteria	p__Firmicutes	c__Clostridia	o__Oscillospirales	f__Oscillospiraceae	g__UCG-005	s__uncultured_Ruminococcaceae
ASV_909613	Bin11	0.00065023	d__Bacteria	p__Firmicutes	c__Clostridia	o__Oscillospirales	f__Oscillospiraceae	g__UCG-005	s__uncultured_bacterium
ASV_1013105	Bin110	0.000504279	d__Bacteria	p__Bacteroidota	c__Bacteroidia	o__Bacteroidales	f__Rikenellaceae	g__Rikenellaceae_RC9_gut_group	s__unclassified_Rikenellaceae_RC9_gut_group
ASV_1180971	Bin110	0.000320744	d__Bacteria	p__Bacteroidota	c__Bacteroidia	o__Bacteroidales	f__Rikenellaceae	g__Rikenellaceae_RC9_gut_group	s__unclassified_Rikenellaceae_RC9_gut_group
ASV_119266	Bin110	0.00015047	d__Bacteria	p__Bacteroidota	c__Bacteroidia	o__Bacteroidales	f__Rikenellaceae	g__Rikenellaceae_RC9_gut_group	s__unclassified_Rikenellaceae_RC9_gut_group
ASV_1451885	Bin110	0.0012999	d__Bacteria	p__Bacteroidota	c__Bacteroidia	o__Bacteroidales	f__Rikenellaceae	g__Rikenellaceae_RC9_gut_group	s__uncultured_Bacteroidales
ASV_1640568	Bin110	0.000178249	d__Bacteria	p__Bacteroidota	c__Bacteroidia	o__Bacteroidales	f__Rikenellaceae	g__Rikenellaceae_RC9_gut_group	s__unclassified_Rikenellaceae_RC9_gut_group
ASV_1691007	Bin110	0.000218933	d__Bacteria	p__Bacteroidota	c__Bacteroidia	o__Bacteroidales	f__Rikenellaceae	g__Rikenellaceae_RC9_gut_group	s__uncultured_Bacteroidales
ASV_1881570	Bin110	0.000177279	d__Bacteria	p__Bacteroidota	c__Bacteroidia	o__Bacteroidales	f__Rikenellaceae	g__Rikenellaceae_RC9_gut_group	s__uncultured_Bacteroidales
ASV_337615	Bin110	0.000215062	d__Bacteria	p__Bacteroidota	c__Bacteroidia	o__Bacteroidales	f__Rikenellaceae	g__Rikenellaceae_RC9_gut_group	s__uncultured_Bacteroidales
ASV_41659	Bin110	0.000408379	d__Bacteria	p__Bacteroidota	c__Bacteroidia	o__Bacteroidales	f__Rikenellaceae	g__Rikenellaceae_RC9_gut_group	s__unclassified_Rikenellaceae_RC9_gut_group
ASV_444385	Bin110	0.000139172	d__Bacteria	p__Bacteroidota	c__Bacteroidia	o__Bacteroidales	f__Rikenellaceae	g__Rikenellaceae_RC9_gut_group	s__uncultured_Bacteroidales
ASV_701500	Bin110	0.000661084	d__Bacteria	p__Bacteroidota	c__Bacteroidia	o__Bacteroidales	f__Rikenellaceae	g__Rikenellaceae_RC9_gut_group	s__uncultured_Bacteroidales
ASV_1070852	Bin111	0.000550459	d__Bacteria	p__Bacteroidota	c__Bacteroidia	o__Bacteroidales	f__Rikenellaceae	g__Rikenellaceae_RC9_gut_group	s__uncultured_Bacteroidales
ASV_107700	Bin111	0.000368986	d__Bacteria	p__Bacteroidota	c__Bacteroidia	o__Bacteroidales	f__Rikenellaceae	g__Rikenellaceae_RC9_gut_group	s__uncultured_Bacteroidales
ASV_1381452	Bin111	0.000427855	d__Bacteria	p__Bacteroidota	c__Bacteroidia	o__Bacteroidales	f__Rikenellaceae	g__Rikenellaceae_RC9_gut_group	s__uncultured_Bacteroidales
ASV_1487453	Bin111	0.000246924	d__Bacteria	p__Bacteroidota	c__Bacteroidia	o__Bacteroidales	f__Rikenellaceae	g__Rikenellaceae_RC9_gut_group	s__uncultured_Bacteroidales
ASV_1633853	Bin111	0.0001867	d__Bacteria	p__Bacteroidota	c__Bacteroidia	o__Bacteroidales	f__Rikenellaceae	g__Rikenellaceae_RC9_gut_group	s__uncultured_Bacteroidales
ASV_1811505	Bin111	0.00357463	d__Bacteria	p__Bacteroidota	c__Bacteroidia	o__Bacteroidales	f__Rikenellaceae	g__Rikenellaceae_RC9_gut_group	s__uncultured_Bacteroidales
ASV_1857146	Bin111	0.00234128	d__Bacteria	p__Bacteroidota	c__Bacteroidia	o__Bacteroidales	f__Rikenellaceae	g__Rikenellaceae_RC9_gut_group	s__uncultured_Bacteroidales
ASV_1889036	Bin111	0.000558379	d__Bacteria	p__Bacteroidota	c__Bacteroidia	o__Bacteroidales	f__Rikenellaceae	g__Rikenellaceae_RC9_gut_group	s__uncultured_Bacteroidales
ASV_19570	Bin111	0.000249002	d__Bacteria	p__Bacteroidota	c__Bacteroidia	o__Bacteroidales	f__Rikenellaceae	g__Rikenellaceae_RC9_gut_group	s__uncultured_bacterium
ASV_2107725	Bin111	0.000257219	d__Bacteria	p__Bacteroidota	c__Bacteroidia	o__Bacteroidales	f__Rikenellaceae	g__Rikenellaceae_RC9_gut_group	s__uncultured_Bacteroidales
ASV_330045	Bin111	0.000664351	d__Bacteria	p__Bacteroidota	c__Bacteroidia	o__Bacteroidales	f__Rikenellaceae	g__Rikenellaceae_RC9_gut_group	s__uncultured_Bacteroidales
ASV_549378	Bin111	0.000184537	d__Bacteria	p__Bacteroidota	c__Bacteroidia	o__Bacteroidales	f__Rikenellaceae	g__Rikenellaceae_RC9_gut_group	s__unclassified_Rikenellaceae_RC9_gut_group
ASV_700680	Bin111	0.00142647	d__Bacteria	p__Bacteroidota	c__Bacteroidia	o__Bacteroidales	f__Rikenellaceae	g__Rikenellaceae_RC9_gut_group	s__uncultured_Bacteroidales
ASV_998668	Bin111	0.000148821	d__Bacteria	p__Bacteroidota	c__Bacteroidia	o__Bacteroidales	f__Rikenellaceae	g__Rikenellaceae_RC9_gut_group	s__uncultured_Bacteroidales
ASV_1704257	Bin112	0.000720824	d__Bacteria	p__Bacteroidota	c__Bacteroidia	o__Bacteroidales	f__Rikenellaceae	g__Rikenellaceae_RC9_gut_group	s__unclassified_Rikenellaceae_RC9_gut_group
ASV_1750033	Bin112	0.000387781	d__Bacteria	p__Bacteroidota	c__Bacteroidia	o__Bacteroidales	f__Rikenellaceae	g__Rikenellaceae_RC9_gut_group	s__uncultured_Bacteroidales
ASV_1918703	Bin112	0.000216289	d__Bacteria	p__Bacteroidota	c__Bacteroidia	o__Bacteroidales	f__Rikenellaceae	g__Rikenellaceae_RC9_gut_group	s__unclassified_Rikenellaceae_RC9_gut_group
ASV_299625	Bin112	0.000163887	d__Bacteria	p__Bacteroidota	c__Bacteroidia	o__Bacteroidales	f__Rikenellaceae	g__Rikenellaceae_RC9_gut_group	s__uncultured_Bacteroidales
ASV_36237	Bin112	0.00179195	d__Bacteria	p__Bacteroidota	c__Bacteroidia	o__Bacteroidales	f__Rikenellaceae	g__Rikenellaceae_RC9_gut_group	s__unclassified_Rikenellaceae_RC9_gut_group
ASV_363957	Bin112	0.00022969	d__Bacteria	p__Bacteroidota	c__Bacteroidia	o__Bacteroidales	f__Rikenellaceae	g__Rikenellaceae_RC9_gut_group	s__unclassified_Rikenellaceae_RC9_gut_group
ASV_410237	Bin112	0.000280868	d__Bacteria	p__Bacteroidota	c__Bacteroidia	o__Bacteroidales	f__Rikenellaceae	g__Rikenellaceae_RC9_gut_group	s__unclassified_Rikenellaceae_RC9_gut_group
ASV_59358	Bin112	0.000350266	d__Bacteria	p__Bacteroidota	c__Bacteroidia	o__Bacteroidales	f__Rikenellaceae	g__Rikenellaceae_RC9_gut_group	s__unclassified_Rikenellaceae_RC9_gut_group
ASV_60575	Bin112	0.00569367	d__Bacteria	p__Bacteroidota	c__Bacteroidia	o__Bacteroidales	f__Rikenellaceae	g__Rikenellaceae_RC9_gut_group	s__uncultured_Bacteroidales
ASV_631850	Bin112	0.000183906	d__Bacteria	p__Bacteroidota	c__Bacteroidia	o__Bacteroidales	f__Rikenellaceae	g__Rikenellaceae_RC9_gut_group	s__uncultured_bacterium
ASV_665636	Bin112	0.000710195	d__Bacteria	p__Bacteroidota	c__Bacteroidia	o__Bacteroidales	f__Rikenellaceae	g__Rikenellaceae_RC9_gut_group	s__uncultured_Bacteroidales
ASV_1079276	Bin113	0.000124139	d__Bacteria	p__Bacteroidota	c__Bacteroidia	o__Bacteroidales	f__Rikenellaceae	g__Rikenellaceae_RC9_gut_group	s__uncultured_bacterium
ASV_1246652	Bin113	0.00530237	d__Bacteria	p__Bacteroidota	c__Bacteroidia	o__Bacteroidales	f__Rikenellaceae	g__Rikenellaceae_RC9_gut_group	s__uncultured_Bacteroidales
ASV_1273316	Bin113	0.00262403	d__Bacteria	p__Bacteroidota	c__Bacteroidia	o__Bacteroidales	f__Rikenellaceae	g__Rikenellaceae_RC9_gut_group	s__unclassified_Rikenellaceae_RC9_gut_group
ASV_1495434	Bin113	0.0002573	d__Bacteria	p__Bacteroidota	c__Bacteroidia	o__Bacteroidales	f__Rikenellaceae	g__Rikenellaceae_RC9_gut_group	s__unclassified_Rikenellaceae_RC9_gut_group
ASV_1669999	Bin113	0.00226947	d__Bacteria	p__Bacteroidota	c__Bacteroidia	o__Bacteroidales	f__Rikenellaceae	g__Rikenellaceae_RC9_gut_group	s__uncultured_Bacteroidales
ASV_197792	Bin113	0.00016281	d__Bacteria	p__Bacteroidota	c__Bacteroidia	o__Bacteroidales	f__Rikenellaceae	g__Rikenellaceae_RC9_gut_group	s__uncultured_Bacteroidales
ASV_250800	Bin113	0.000160539	d__Bacteria	p__Bacteroidota	c__Bacteroidia	o__Bacteroidales	f__Rikenellaceae	g__Rikenellaceae_RC9_gut_group	s__unclassified_Rikenellaceae_RC9_gut_group
ASV_717797	Bin113	0.000355096	d__Bacteria	p__Bacteroidota	c__Bacteroidia	o__Bacteroidales	f__Rikenellaceae	g__Rikenellaceae_RC9_gut_group	s__uncultured_Bacteroidales
ASV_898746	Bin113	0.000154891	d__Bacteria	p__Bacteroidota	c__Bacteroidia	o__Bacteroidales	f__Rikenellaceae	g__Rikenellaceae_RC9_gut_group	s__unclassified_Rikenellaceae_RC9_gut_group
ASV_113493	Bin114	0.000157483	d__Bacteria	p__Bacteroidota	c__Bacteroidia	o__Bacteroidales	f__Rikenellaceae	g__Rikenellaceae_RC9_gut_group	s__uncultured_Bacteroidales
ASV_1302567	Bin114	0.000247158	d__Bacteria	p__Bacteroidota	c__Bacteroidia	o__Bacteroidales	f__Rikenellaceae	g__Rikenellaceae_RC9_gut_group	s__uncultured_Bacteroidales
ASV_1362681	Bin114	0.00026511	d__Bacteria	p__Bacteroidota	c__Bacteroidia	o__Bacteroidales	f__Rikenellaceae	g__Rikenellaceae_RC9_gut_group	s__uncultured_Bacteroidales
ASV_1528968	Bin114	0.00107732	d__Bacteria	p__Bacteroidota	c__Bacteroidia	o__Bacteroidales	f__Rikenellaceae	g__Rikenellaceae_RC9_gut_group	s__uncultured_Bacteroidales
ASV_1532644	Bin114	0.000188902	d__Bacteria	p__Bacteroidota	c__Bacteroidia	o__Bacteroidales	f__Rikenellaceae	g__Rikenellaceae_RC9_gut_group	s__uncultured_Bacteroidales
ASV_1574368	Bin114	0.000152762	d__Bacteria	p__Bacteroidota	c__Bacteroidia	o__Bacteroidales	f__Rikenellaceae	g__Rikenellaceae_RC9_gut_group	s__uncultured_Bacteroidales
ASV_21348	Bin114	0.000267487	d__Bacteria	p__Bacteroidota	c__Bacteroidia	o__Bacteroidales	f__Rikenellaceae	g__Rikenellaceae_RC9_gut_group	s__uncultured_Bacteroidales
ASV_732744	Bin114	0.000753302	d__Bacteria	p__Bacteroidota	c__Bacteroidia	o__Bacteroidales	f__Rikenellaceae	g__Rikenellaceae_RC9_gut_group	s__uncultured_Bacteroidales
ASV_932275	Bin114	0.000313449	d__Bacteria	p__Bacteroidota	c__Bacteroidia	o__Bacteroidales	f__Rikenellaceae	g__Rikenellaceae_RC9_gut_group	s__unclassified_Rikenellaceae_RC9_gut_group
ASV_1782042	Bin115	0.000354872	d__Bacteria	p__Bacteroidota	c__Bacteroidia	o__Bacteroidales	f__Rikenellaceae	g__Rikenellaceae_RC9_gut_group	s__unclassified_Rikenellaceae_RC9_gut_group
ASV_2023668	Bin115	0.000696814	d__Bacteria	p__Bacteroidota	c__Bacteroidia	o__Bacteroidales	f__Rikenellaceae	g__Rikenellaceae_RC9_gut_group	s__uncultured_bacterium
ASV_295996	Bin115	0.000212872	d__Bacteria	p__Bacteroidota	c__Bacteroidia	o__Bacteroidales	f__Rikenellaceae	g__Rikenellaceae_RC9_gut_group	s__unclassified_Rikenellaceae_RC9_gut_group
ASV_348593	Bin115	0.00120628	d__Bacteria	p__Bacteroidota	c__Bacteroidia	o__Bacteroidales	f__Rikenellaceae	g__Rikenellaceae_RC9_gut_group	s__unclassified_Rikenellaceae_RC9_gut_group
ASV_62933	Bin115	0.000194342	d__Bacteria	p__Bacteroidota	c__Bacteroidia	o__Bacteroidales	f__Rikenellaceae	g__Rikenellaceae_RC9_gut_group	s__uncultured_Bacteroidales
ASV_855562	Bin115	0.000131233	d__Bacteria	p__Bacteroidota	c__Bacteroidia	o__Bacteroidales	f__Rikenellaceae	g__Rikenellaceae_RC9_gut_group	s__unclassified_Rikenellaceae_RC9_gut_group
ASV_946922	Bin115	0.000241245	d__Bacteria	p__Bacteroidota	c__Bacteroidia	o__Bacteroidales	f__Rikenellaceae	g__Rikenellaceae_RC9_gut_group	s__unclassified_Rikenellaceae_RC9_gut_group
ASV_1122379	Bin116	0.000207966	d__Bacteria	p__Bacteroidota	c__Bacteroidia	o__Bacteroidales	f__Rikenellaceae	g__Rikenellaceae_RC9_gut_group	s__unclassified_Rikenellaceae_RC9_gut_group
ASV_1320723	Bin116	0.00413415	d__Bacteria	p__Bacteroidota	c__Bacteroidia	o__Bacteroidales	f__Rikenellaceae	g__Rikenellaceae_RC9_gut_group	s__uncultured_Bacteroidales
ASV_1609779	Bin116	0.000249231	d__Bacteria	p__Bacteroidota	c__Bacteroidia	o__Bacteroidales	f__Rikenellaceae	g__Rikenellaceae_RC9_gut_group	s__unclassified_Rikenellaceae_RC9_gut_group
ASV_1646833	Bin116	0.0009243	d__Bacteria	p__Bacteroidota	c__Bacteroidia	o__Bacteroidales	f__Rikenellaceae	g__Rikenellaceae_RC9_gut_group	s__uncultured_Bacteroidales
ASV_871719	Bin116	0.000221225	d__Bacteria	p__Bacteroidota	c__Bacteroidia	o__Bacteroidales	f__Rikenellaceae	g__Rikenellaceae_RC9_gut_group	s__uncultured_Bacteroidales
ASV_879825	Bin116	0.000360533	d__Bacteria	p__Bacteroidota	c__Bacteroidia	o__Bacteroidales	f__Rikenellaceae	g__Rikenellaceae_RC9_gut_group	s__unclassified_Rikenellaceae_RC9_gut_group
ASV_895813	Bin116	0.000314863	d__Bacteria	p__Bacteroidota	c__Bacteroidia	o__Bacteroidales	f__Rikenellaceae	g__Rikenellaceae_RC9_gut_group	s__uncultured_Bacteroidales
ASV_1068485	Bin117	0.000586185	d__Bacteria	p__Bacteroidota	c__Bacteroidia	o__Bacteroidales	f__Rikenellaceae	g__Rikenellaceae_RC9_gut_group	s__unclassified_Rikenellaceae_RC9_gut_group
ASV_1235727	Bin117	0.000424525	d__Bacteria	p__Bacteroidota	c__Bacteroidia	o__Bacteroidales	f__Rikenellaceae	g__Rikenellaceae_RC9_gut_group	s__uncultured_bacterium
ASV_1295158	Bin117	0.000617235	d__Bacteria	p__Bacteroidota	c__Bacteroidia	o__Bacteroidales	f__Rikenellaceae	g__Rikenellaceae_RC9_gut_group	s__uncultured_bacterium
ASV_1341724	Bin117	0.000773554	d__Bacteria	p__Bacteroidota	c__Bacteroidia	o__Bacteroidales	f__Rikenellaceae	g__Rikenellaceae_RC9_gut_group	s__uncultured_bacterium
ASV_1395053	Bin117	0.00032154	d__Bacteria	p__Bacteroidota	c__Bacteroidia	o__Bacteroidales	f__Rikenellaceae	g__Rikenellaceae_RC9_gut_group	s__uncultured_bacterium
ASV_1474390	Bin117	0.00175092	d__Bacteria	p__Bacteroidota	c__Bacteroidia	o__Bacteroidales	f__Rikenellaceae	g__Rikenellaceae_RC9_gut_group	s__uncultured_bacterium
ASV_1598878	Bin117	0.000459637	d__Bacteria	p__Bacteroidota	c__Bacteroidia	o__Bacteroidales	f__Rikenellaceae	g__Rikenellaceae_RC9_gut_group	s__uncultured_bacterium
ASV_1770715	Bin117	0.00415795	d__Bacteria	p__Bacteroidota	c__Bacteroidia	o__Bacteroidales	f__Rikenellaceae	g__Rikenellaceae_RC9_gut_group	s__uncultured_bacterium
ASV_1827504	Bin117	0.00167137	d__Bacteria	p__Bacteroidota	c__Bacteroidia	o__Bacteroidales	f__Rikenellaceae	g__Rikenellaceae_RC9_gut_group	s__uncultured_bacterium
ASV_1898824	Bin117	0.000127009	d__Bacteria	p__Bacteroidota	c__Bacteroidia	o__Bacteroidales	f__Rikenellaceae	g__Rikenellaceae_RC9_gut_group	s__uncultured_bacterium
ASV_333984	Bin117	0.000143117	d__Bacteria	p__Bacteroidota	c__Bacteroidia	o__Bacteroidales	f__Rikenellaceae	g__Rikenellaceae_RC9_gut_group	s__uncultured_bacterium
ASV_374424	Bin117	0.000356438	d__Bacteria	p__Bacteroidota	c__Bacteroidia	o__Bacteroidales	f__Rikenellaceae	g__Rikenellaceae_RC9_gut_group	s__unclassified_Rikenellaceae_RC9_gut_group
ASV_1144779	Bin118	0.000300738	d__Bacteria	p__Bacteroidota	c__Bacteroidia	o__Bacteroidales	f__Rikenellaceae	g__Rikenellaceae_RC9_gut_group	s__uncultured_Bacteroidales
ASV_1668706	Bin118	0.000346615	d__Bacteria	p__Bacteroidota	c__Bacteroidia	o__Bacteroidales	f__Rikenellaceae	g__Rikenellaceae_RC9_gut_group	s__uncultured_Bacteroidales
ASV_1877672	Bin118	0.000196923	d__Bacteria	p__Bacteroidota	c__Bacteroidia	o__Bacteroidales	f__Rikenellaceae	g__Rikenellaceae_RC9_gut_group	s__unclassified_Rikenellaceae_RC9_gut_group
ASV_31358	Bin118	0.000520158	d__Bacteria	p__Bacteroidota	c__Bacteroidia	o__Bacteroidales	f__Rikenellaceae	g__Rikenellaceae_RC9_gut_group	s__uncultured_Bacteroidales
ASV_553229	Bin118	0.00217295	d__Bacteria	p__Bacteroidota	c__Bacteroidia	o__Bacteroidales	f__Rikenellaceae	g__Rikenellaceae_RC9_gut_group	s__uncultured_Bacteroidales
ASV_62118	Bin118	0.000644424	d__Bacteria	p__Bacteroidota	c__Bacteroidia	o__Bacteroidales	f__Rikenellaceae	g__Rikenellaceae_RC9_gut_group	s__uncultured_Bacteroidales
ASV_988587	Bin118	0.000362237	d__Bacteria	p__Bacteroidota	c__Bacteroidia	o__Bacteroidales	f__Rikenellaceae	g__Rikenellaceae_RC9_gut_group	s__uncultured_Bacteroidales
ASV_1172432	Bin119	0.000123908	d__Bacteria	p__Bacteroidota	c__Bacteroidia	o__Bacteroidales	f__Rikenellaceae	g__Rikenellaceae_RC9_gut_group	s__uncultured_Bacteroidales
ASV_1391828	Bin119	0.000268155	d__Bacteria	p__Bacteroidota	c__Bacteroidia	o__Bacteroidales	f__Rikenellaceae	g__Rikenellaceae_RC9_gut_group	s__unclassified_Rikenellaceae_RC9_gut_group
ASV_143136	Bin119	0.000583752	d__Bacteria	p__Bacteroidota	c__Bacteroidia	o__Bacteroidales	f__Rikenellaceae	g__Rikenellaceae_RC9_gut_group	s__uncultured_bacterium
ASV_162447	Bin119	0.00020849	d__Bacteria	p__Bacteroidota	c__Bacteroidia	o__Bacteroidales	f__Rikenellaceae	g__Rikenellaceae_RC9_gut_group	s__unclassified_Rikenellaceae_RC9_gut_group
ASV_1708988	Bin119	0.000179196	d__Bacteria	p__Bacteroidota	c__Bacteroidia	o__Bacteroidales	f__Rikenellaceae	g__Rikenellaceae_RC9_gut_group	s__unclassified_Rikenellaceae_RC9_gut_group
ASV_1758557	Bin119	0.00129281	d__Bacteria	p__Bacteroidota	c__Bacteroidia	o__Bacteroidales	f__Rikenellaceae	g__Rikenellaceae_RC9_gut_group	s__unclassified_Rikenellaceae_RC9_gut_group
ASV_1832796	Bin119	0.000598693	d__Bacteria	p__Bacteroidota	c__Bacteroidia	o__Bacteroidales	f__Rikenellaceae	g__Rikenellaceae_RC9_gut_group	s__unclassified_Rikenellaceae_RC9_gut_group
ASV_1950347	Bin119	0.000436159	d__Bacteria	p__Bacteroidota	c__Bacteroidia	o__Bacteroidales	f__Rikenellaceae	g__Rikenellaceae_RC9_gut_group	s__unclassified_Rikenellaceae_RC9_gut_group
ASV_1953973	Bin119	0.000531786	d__Bacteria	p__Bacteroidota	c__Bacteroidia	o__Bacteroidales	f__Rikenellaceae	g__Rikenellaceae_RC9_gut_group	s__unclassified_Rikenellaceae_RC9_gut_group
ASV_2054431	Bin119	0.000124434	d__Bacteria	p__Bacteroidota	c__Bacteroidia	o__Bacteroidales	f__Rikenellaceae	g__Rikenellaceae_RC9_gut_group	s__unclassified_Rikenellaceae_RC9_gut_group
ASV_296721	Bin119	0.00016589	d__Bacteria	p__Bacteroidota	c__Bacteroidia	o__Bacteroidales	f__Rikenellaceae	g__Rikenellaceae_RC9_gut_group	s__uncultured_bacterium
ASV_341469	Bin119	0.000212344	d__Bacteria	p__Bacteroidota	c__Bacteroidia	o__Bacteroidales	f__Rikenellaceae	g__Rikenellaceae_RC9_gut_group	s__unclassified_Rikenellaceae_RC9_gut_group
ASV_434128	Bin119	0.000212402	d__Bacteria	p__Bacteroidota	c__Bacteroidia	o__Bacteroidales	f__Rikenellaceae	g__Rikenellaceae_RC9_gut_group	s__uncultured_Bacteroidales
ASV_437310	Bin119	0.000197439	d__Bacteria	p__Bacteroidota	c__Bacteroidia	o__Bacteroidales	f__Rikenellaceae	g__Rikenellaceae_RC9_gut_group	s__unclassified_Rikenellaceae_RC9_gut_group
ASV_712374	Bin119	0.0015332	d__Bacteria	p__Bacteroidota	c__Bacteroidia	o__Bacteroidales	f__Rikenellaceae	g__Rikenellaceae_RC9_gut_group	s__unclassified_Rikenellaceae_RC9_gut_group
ASV_719610	Bin119	0.000163331	d__Bacteria	p__Bacteroidota	c__Bacteroidia	o__Bacteroidales	f__Rikenellaceae	g__Rikenellaceae_RC9_gut_group	s__uncultured_Bacteroidales
ASV_937100	Bin119	0.000188816	d__Bacteria	p__Bacteroidota	c__Bacteroidia	o__Bacteroidales	f__Rikenellaceae	g__Rikenellaceae_RC9_gut_group	s__uncultured_Bacteroidales
ASV_1005076	Bin12	0.000255975	d__Bacteria	p__Firmicutes	c__Clostridia	o__Oscillospirales	f__Oscillospiraceae	g__UCG-005	s__unclassified_UCG-005
ASV_1032741	Bin12	0.000561336	d__Bacteria	p__Firmicutes	c__Clostridia	o__Oscillospirales	f__Oscillospiraceae	g__UCG-005	s__unclassified_UCG-005
ASV_1390675	Bin12	0.000362161	d__Bacteria	p__Firmicutes	c__Clostridia	o__Oscillospirales	f__Oscillospiraceae	g__UCG-005	s__unclassified_UCG-005
ASV_1420890	Bin12	0.00013595	d__Bacteria	p__Firmicutes	c__Clostridia	o__Oscillospirales	f__Oscillospiraceae	g__UCG-005	s__unclassified_UCG-005
ASV_1448254	Bin12	0.00135825	d__Bacteria	p__Firmicutes	c__Clostridia	o__Oscillospirales	f__Oscillospiraceae	g__UCG-005	s__uncultured_Ruminococcaceae
ASV_1464875	Bin12	0.000193133	d__Bacteria	p__Firmicutes	c__Clostridia	o__Oscillospirales	f__Oscillospiraceae	g__UCG-005	s__unclassified_UCG-005
ASV_1549523	Bin12	0.00157414	d__Bacteria	p__Firmicutes	c__Clostridia	o__Oscillospirales	f__Oscillospiraceae	g__UCG-005	s__unclassified_UCG-005
ASV_223308	Bin12	0.000551335	d__Bacteria	p__Firmicutes	c__Clostridia	o__Oscillospirales	f__Oscillospiraceae	g__UCG-005	s__uncultured_Ruminococcaceae
ASV_415755	Bin12	0.0228233	d__Bacteria	p__Firmicutes	c__Clostridia	o__Oscillospirales	f__Oscillospiraceae	g__UCG-005	s__uncultured_Ruminococcaceae
ASV_48760	Bin12	0.000412495	d__Bacteria	p__Firmicutes	c__Clostridia	o__Oscillospirales	f__Oscillospiraceae	g__UCG-005	s__unclassified_UCG-005
ASV_521145	Bin12	0.000128236	d__Bacteria	p__Firmicutes	c__Clostridia	o__Oscillospirales	f__Oscillospiraceae	g__UCG-005	s__unclassified_UCG-005
ASV_541200	Bin12	0.000486739	d__Bacteria	p__Firmicutes	c__Clostridia	o__Oscillospirales	f__Oscillospiraceae	g__UCG-005	s__unclassified_UCG-005
ASV_547489	Bin12	0.00281526	d__Bacteria	p__Firmicutes	c__Clostridia	o__Oscillospirales	f__Oscillospiraceae	g__UCG-005	s__unclassified_UCG-005
ASV_624062	Bin12	0.000311143	d__Bacteria	p__Firmicutes	c__Clostridia	o__Oscillospirales	f__Oscillospiraceae	g__UCG-005	s__uncultured_Ruminococcaceae
ASV_829541	Bin12	0.00222571	d__Bacteria	p__Firmicutes	c__Clostridia	o__Oscillospirales	f__Oscillospiraceae	g__UCG-005	s__unclassified_UCG-005
ASV_1429293	Bin120	0.000251436	d__Bacteria	p__Bacteroidota	c__Bacteroidia	o__Bacteroidales	f__Rikenellaceae	g__Rikenellaceae_RC9_gut_group	s__uncultured_Bacteroidales
ASV_1489980	Bin120	0.000134756	d__Bacteria	p__Bacteroidota	c__Bacteroidia	o__Bacteroidales	f__Rikenellaceae	g__Rikenellaceae_RC9_gut_group	s__unclassified_Rikenellaceae_RC9_gut_group
ASV_150373	Bin120	0.000368832	d__Bacteria	p__Bacteroidota	c__Bacteroidia	o__Bacteroidales	f__Rikenellaceae	g__Rikenellaceae_RC9_gut_group	s__uncultured_Bacteroidales
ASV_1558079	Bin120	0.000385473	d__Bacteria	p__Bacteroidota	c__Bacteroidia	o__Bacteroidales	f__Rikenellaceae	g__Rikenellaceae_RC9_gut_group	s__unclassified_Rikenellaceae_RC9_gut_group
ASV_2098318	Bin120	0.00106251	d__Bacteria	p__Bacteroidota	c__Bacteroidia	o__Bacteroidales	f__Rikenellaceae	g__Rikenellaceae_RC9_gut_group	s__unclassified_Rikenellaceae_RC9_gut_group
ASV_229248	Bin120	0.000355891	d__Bacteria	p__Bacteroidota	c__Bacteroidia	o__Bacteroidales	f__Rikenellaceae	g__Rikenellaceae_RC9_gut_group	s__uncultured_Bacteroidales
ASV_407205	Bin120	0.000297008	d__Bacteria	p__Bacteroidota	c__Bacteroidia	o__Bacteroidales	f__Rikenellaceae	g__Rikenellaceae_RC9_gut_group	s__uncultured_Bacteroidales
ASV_429097	Bin120	0.000140472	d__Bacteria	p__Bacteroidota	c__Bacteroidia	o__Bacteroidales	f__Rikenellaceae	g__Rikenellaceae_RC9_gut_group	s__uncultured_Bacteroidales
ASV_744326	Bin120	0.00012721	d__Bacteria	p__Bacteroidota	c__Bacteroidia	o__Bacteroidales	f__Rikenellaceae	g__Rikenellaceae_RC9_gut_group	s__uncultured_Bacteroidales
ASV_951791	Bin120	0.000231237	d__Bacteria	p__Bacteroidota	c__Bacteroidia	o__Bacteroidales	f__Rikenellaceae	g__Rikenellaceae_RC9_gut_group	s__uncultured_Bacteroidales
ASV_1209632	Bin121	0.00017492	d__Bacteria	p__Bacteroidota	c__Bacteroidia	o__Bacteroidales	f__Rikenellaceae	g__Rikenellaceae_RC9_gut_group	s__uncultured_Bacteroidales
ASV_1335598	Bin121	0.000179668	d__Bacteria	p__Bacteroidota	c__Bacteroidia	o__Bacteroidales	f__Rikenellaceae	g__Rikenellaceae_RC9_gut_group	s__uncultured_Bacteroidales
ASV_1673075	Bin121	0.00122988	d__Bacteria	p__Bacteroidota	c__Bacteroidia	o__Bacteroidales	f__Rikenellaceae	g__Rikenellaceae_RC9_gut_group	s__uncultured_Bacteroidales
ASV_180049	Bin121	0.000242553	d__Bacteria	p__Bacteroidota	c__Bacteroidia	o__Bacteroidales	f__Rikenellaceae	g__Rikenellaceae_RC9_gut_group	s__uncultured_Bacteroidales
ASV_1816815	Bin121	0.000860473	d__Bacteria	p__Bacteroidota	c__Bacteroidia	o__Bacteroidales	f__Rikenellaceae	g__Rikenellaceae_RC9_gut_group	s__uncultured_Bacteroidales
ASV_301028	Bin121	0.000985384	d__Bacteria	p__Bacteroidota	c__Bacteroidia	o__Bacteroidales	f__Rikenellaceae	g__Rikenellaceae_RC9_gut_group	s__uncultured_Bacteroidales
ASV_639610	Bin121	0.00155537	d__Bacteria	p__Bacteroidota	c__Bacteroidia	o__Bacteroidales	f__Rikenellaceae	g__Rikenellaceae_RC9_gut_group	s__uncultured_Bacteroidales
ASV_70530	Bin121	0.00021031	d__Bacteria	p__Bacteroidota	c__Bacteroidia	o__Bacteroidales	f__Rikenellaceae	g__Rikenellaceae_RC9_gut_group	s__uncultured_Bacteroidales
ASV_916474	Bin121	0.000240413	d__Bacteria	p__Bacteroidota	c__Bacteroidia	o__Bacteroidales	f__Rikenellaceae	g__Rikenellaceae_RC9_gut_group	s__uncultured_Bacteroidales
ASV_1397110	Bin122	0.00013214	d__Bacteria	p__Bacteroidota	c__Bacteroidia	o__Bacteroidales	f__Rikenellaceae	g__Rikenellaceae_RC9_gut_group	s__uncultured_bacterium
ASV_140975	Bin122	0.00029876	d__Bacteria	p__Bacteroidota	c__Bacteroidia	o__Bacteroidales	f__Rikenellaceae	g__dgA-11_gut_group	s__uncultured_bacterium
ASV_1675086	Bin122	0.000251113	d__Bacteria	p__Bacteroidota	c__Bacteroidia	o__Bacteroidales	f__Rikenellaceae	g__dgA-11_gut_group	s__uncultured_bacterium
ASV_2040281	Bin122	0.000156363	d__Bacteria	p__Bacteroidota	c__Bacteroidia	o__Bacteroidales	f__Rikenellaceae	g__Rikenellaceae_RC9_gut_group	s__unclassified_Rikenellaceae_RC9_gut_group
ASV_36588	Bin122	0.000127732	d__Bacteria	p__Bacteroidota	c__Bacteroidia	o__Bacteroidales	f__Rikenellaceae	g__Rikenellaceae_RC9_gut_group	s__uncultured_bacterium
ASV_940449	Bin122	0.000178485	d__Bacteria	p__Bacteroidota	c__Bacteroidia	o__Bacteroidales	f__Rikenellaceae	g__dgA-11_gut_group	s__uncultured_bacterium
ASV_1222905	Bin123	0.000145792	d__Bacteria	p__Bacteroidota	c__Bacteroidia	o__Bacteroidales	f__p-2534-18B5_gut_group	g__p-2534-18B5_gut_group	s__uncultured_bacterium
ASV_2109099	Bin123	0.000274477	d__Bacteria	p__Bacteroidota	c__Bacteroidia	o__Bacteroidales	f__p-2534-18B5_gut_group	g__p-2534-18B5_gut_group	s__uncultured_bacterium
ASV_373293	Bin123	0.000547913	d__Bacteria	p__Patescibacteria	c__Saccharimonadia	o__Saccharimonadales	f__Saccharimonadaceae	g__Candidatus_Saccharimonas	s__uncultured_rumen
ASV_763224	Bin123	0.0010206	d__Bacteria	p__Bacteroidota	c__Bacteroidia	o__Bacteroidales	f__p-2534-18B5_gut_group	g__p-2534-18B5_gut_group	s__uncultured_bacterium
ASV_810066	Bin123	0.00559973	d__Bacteria	p__Bacteroidota	c__Bacteroidia	o__Bacteroidales	f__p-2534-18B5_gut_group	g__p-2534-18B5_gut_group	s__uncultured_bacterium
ASV_914576	Bin123	0.000155109	d__Bacteria	p__Bacteroidota	c__Bacteroidia	o__unclassified_Bacteroidia	f__unclassified_Bacteroidia	g__unclassified_Bacteroidia	s__unclassified_Bacteroidia
ASV_1540948	Bin124	0.000273862	d__Bacteria	p__Bacteroidota	c__Bacteroidia	o__Bacteroidales	f__p-251-o5	g__p-251-o5	s__uncultured_Bacteroidales
ASV_1979586	Bin124	0.000223851	d__Bacteria	p__Bacteroidota	c__Bacteroidia	o__Bacteroidales	f__F082	g__F082	s__uncultured_bacterium
ASV_206069	Bin124	0.000186792	d__Bacteria	p__Bacteroidota	c__Bacteroidia	o__Bacteroidales	f__p-251-o5	g__p-251-o5	s__uncultured_bacterium
ASV_2061940	Bin124	0.000200031	d__Bacteria	p__Bacteroidota	c__Bacteroidia	o__Bacteroidales	f__F082	g__F082	s__uncultured_bacterium
ASV_223960	Bin124	0.00016419	d__Bacteria	p__Bacteroidota	c__Bacteroidia	o__Bacteroidales	f__F082	g__F082	s__uncultured_bacterium
ASV_292482	Bin124	0.00019388	d__Bacteria	p__Bacteroidota	c__Bacteroidia	o__Bacteroidales	f__p-251-o5	g__p-251-o5	s__uncultured_Bacteroidales
ASV_373986	Bin124	0.00022949	d__Bacteria	p__Bacteroidota	c__Bacteroidia	o__Bacteroidales	f__p-251-o5	g__p-251-o5	s__uncultured_Bacteroidales
ASV_536334	Bin124	0.000244236	d__Bacteria	p__Bacteroidota	c__Bacteroidia	o__Bacteroidales	f__F082	g__F082	s__uncultured_bacterium
ASV_976279	Bin124	0.000347518	d__Bacteria	p__Bacteroidota	c__Bacteroidia	o__Bacteroidales	f__F082	g__F082	s__uncultured_bacterium
ASV_1103164	Bin125	0.000301415	d__Bacteria	p__Bacteroidota	c__Bacteroidia	o__Bacteroidales	f__Muribaculaceae	g__Muribaculaceae	s__uncultured_Porphyromonadaceae
ASV_1218388	Bin125	0.000298998	d__Bacteria	p__Bacteroidota	c__Bacteroidia	o__Bacteroidales	f__Muribaculaceae	g__Muribaculaceae	s__uncultured_bacterium
ASV_136355	Bin125	0.000489884	d__Bacteria	p__Bacteroidota	c__Bacteroidia	o__Bacteroidales	f__Muribaculaceae	g__Muribaculaceae	s__uncultured_bacterium
ASV_2004793	Bin125	0.000564454	d__Bacteria	p__Bacteroidota	c__Bacteroidia	o__Bacteroidales	f__Muribaculaceae	g__Muribaculaceae	s__uncultured_bacterium
ASV_2089833	Bin125	0.000318009	d__Bacteria	p__Bacteroidota	c__Bacteroidia	o__Bacteroidales	f__Muribaculaceae	g__Muribaculaceae	s__uncultured_bacterium
ASV_312598	Bin125	0.000123978	d__Bacteria	p__Bacteroidota	c__Bacteroidia	o__Bacteroidales	f__Muribaculaceae	g__Muribaculaceae	s__uncultured_bacterium
ASV_799712	Bin125	0.000228053	d__Bacteria	p__Bacteroidota	c__Bacteroidia	o__Bacteroidales	f__Muribaculaceae	g__Muribaculaceae	s__uncultured_bacterium
ASV_804675	Bin125	0.000158673	d__Bacteria	p__Bacteroidota	c__Bacteroidia	o__Bacteroidales	f__Muribaculaceae	g__Muribaculaceae	s__uncultured_Porphyromonadaceae
ASV_1071433	Bin126	0.000720452	d__Bacteria	p__Bacteroidota	c__Bacteroidia	o__Bacteroidales	f__Muribaculaceae	g__Muribaculaceae	s__uncultured_bacterium
ASV_1352513	Bin126	0.00211793	d__Bacteria	p__Bacteroidota	c__Bacteroidia	o__Bacteroidales	f__Muribaculaceae	g__Muribaculaceae	s__uncultured_bacterium
ASV_1531633	Bin126	0.000238659	d__Bacteria	p__Bacteroidota	c__Bacteroidia	o__Bacteroidales	f__Muribaculaceae	g__Muribaculaceae	s__uncultured_bacterium
ASV_1554768	Bin126	0.00141311	d__Bacteria	p__Bacteroidota	c__Bacteroidia	o__Bacteroidales	f__Muribaculaceae	g__Muribaculaceae	s__uncultured_bacterium
ASV_1602740	Bin126	0.00019042	d__Bacteria	p__Bacteroidota	c__Bacteroidia	o__Bacteroidales	f__Muribaculaceae	g__Muribaculaceae	s__uncultured_bacterium
ASV_17173	Bin126	0.000228564	d__Bacteria	p__Bacteroidota	c__Bacteroidia	o__Bacteroidales	f__Muribaculaceae	g__Muribaculaceae	s__uncultured_bacterium
ASV_1728803	Bin126	0.000141064	d__Bacteria	p__Bacteroidota	c__Bacteroidia	o__Bacteroidales	f__Muribaculaceae	g__Muribaculaceae	s__uncultured_bacterium
ASV_1977216	Bin126	0.000397948	d__Bacteria	p__Bacteroidota	c__Bacteroidia	o__Bacteroidales	f__Muribaculaceae	g__Muribaculaceae	s__uncultured_bacterium
ASV_31913	Bin126	0.000199243	d__Bacteria	p__Bacteroidota	c__Bacteroidia	o__Bacteroidales	f__Muribaculaceae	g__Muribaculaceae	s__uncultured_bacterium
ASV_397557	Bin126	0.000409736	d__Bacteria	p__Bacteroidota	c__Bacteroidia	o__Bacteroidales	f__Muribaculaceae	g__Muribaculaceae	s__uncultured_bacterium
ASV_464986	Bin126	0.000131221	d__Bacteria	p__Bacteroidota	c__Bacteroidia	o__Bacteroidales	f__Muribaculaceae	g__Muribaculaceae	s__uncultured_bacterium
ASV_1110827	Bin127	0.00018281	d__Bacteria	p__Bacteroidota	c__Bacteroidia	o__Bacteroidales	f__Bacteroidaceae	g__Bacteroides	s__uncultured_Bacteroides
ASV_1154309	Bin127	0.00129538	d__Bacteria	p__Bacteroidota	c__Bacteroidia	o__Bacteroidales	f__Bacteroidaceae	g__Bacteroides	s__uncultured_Bacteroides
ASV_1429919	Bin127	0.000738347	d__Bacteria	p__Bacteroidota	c__Bacteroidia	o__Bacteroidales	f__Bacteroidaceae	g__Bacteroides	s__uncultured_Bacteroides
ASV_1584909	Bin127	0.00165533	d__Bacteria	p__Bacteroidota	c__Bacteroidia	o__Bacteroidales	f__Bacteroidaceae	g__Bacteroides	s__uncultured_Bacteroides
ASV_1615647	Bin127	0.00020121	d__Bacteria	p__Bacteroidota	c__Bacteroidia	o__Bacteroidales	f__Bacteroidaceae	g__Bacteroides	s__uncultured_Bacteroides
ASV_1676215	Bin127	0.00154395	d__Bacteria	p__Bacteroidota	c__Bacteroidia	o__Bacteroidales	f__Bacteroidaceae	g__Bacteroides	s__uncultured_Bacteroides
ASV_1891431	Bin127	0.000455949	d__Bacteria	p__Bacteroidota	c__Bacteroidia	o__Bacteroidales	f__Bacteroidaceae	g__Bacteroides	s__uncultured_Bacteroides
ASV_1972066	Bin127	0.00019387	d__Bacteria	p__Bacteroidota	c__Bacteroidia	o__Bacteroidales	f__Bacteroidaceae	g__Bacteroides	s__uncultured_Bacteroides
ASV_2040818	Bin127	0.000294402	d__Bacteria	p__Bacteroidota	c__Bacteroidia	o__Bacteroidales	f__Bacteroidaceae	g__Bacteroides	s__uncultured_Bacteroides
ASV_295790	Bin127	0.000572763	d__Bacteria	p__Bacteroidota	c__Bacteroidia	o__Bacteroidales	f__Bacteroidaceae	g__Bacteroides	s__uncultured_Bacteroides
ASV_372106	Bin127	0.000185692	d__Bacteria	p__Bacteroidota	c__Bacteroidia	o__Bacteroidales	f__Bacteroidaceae	g__Bacteroides	s__uncultured_Bacteroides
ASV_422445	Bin127	0.000202266	d__Bacteria	p__Bacteroidota	c__Bacteroidia	o__Bacteroidales	f__Bacteroidaceae	g__Bacteroides	s__uncultured_Bacteroides
ASV_447823	Bin127	0.000265307	d__Bacteria	p__Bacteroidota	c__Bacteroidia	o__Bacteroidales	f__Bacteroidaceae	g__Bacteroides	s__uncultured_Bacteroides
ASV_631565	Bin127	0.000393524	d__Bacteria	p__Bacteroidota	c__Bacteroidia	o__Bacteroidales	f__Bacteroidaceae	g__Bacteroides	s__uncultured_Bacteroides
ASV_642918	Bin127	0.000237286	d__Bacteria	p__Bacteroidota	c__Bacteroidia	o__Bacteroidales	f__Bacteroidaceae	g__Bacteroides	s__uncultured_Bacteroides
ASV_663811	Bin127	0.000265538	d__Bacteria	p__Bacteroidota	c__Bacteroidia	o__Bacteroidales	f__Bacteroidaceae	g__Bacteroides	s__uncultured_Bacteroides
ASV_861126	Bin127	0.000383186	d__Bacteria	p__Bacteroidota	c__Bacteroidia	o__Bacteroidales	f__Bacteroidaceae	g__Bacteroides	s__uncultured_Bacteroides
ASV_1020129	Bin128	0.000268627	d__Bacteria	p__Bacteroidota	c__Bacteroidia	o__Bacteroidales	f__Bacteroidaceae	g__Bacteroides	s__uncultured_bacterium
ASV_1092155	Bin128	0.000149334	d__Bacteria	p__Bacteroidota	c__Bacteroidia	o__Bacteroidales	f__Bacteroidaceae	g__Bacteroides	s__uncultured_Bacteroides
ASV_1143294	Bin128	0.000138315	d__Bacteria	p__Bacteroidota	c__Bacteroidia	o__Bacteroidales	f__Bacteroidaceae	g__Bacteroides	s__uncultured_bacterium
ASV_115210	Bin128	0.0010054	d__Bacteria	p__Bacteroidota	c__Bacteroidia	o__Bacteroidales	f__Bacteroidaceae	g__Bacteroides	s__uncultured_bacterium
ASV_1168805	Bin128	0.000405213	d__Bacteria	p__Bacteroidota	c__Bacteroidia	o__Bacteroidales	f__Bacteroidaceae	g__Bacteroides	s__uncultured_Bacteroides
ASV_1557635	Bin128	0.000350672	d__Bacteria	p__Bacteroidota	c__Bacteroidia	o__Bacteroidales	f__Bacteroidaceae	g__Bacteroides	s__uncultured_Bacteroides
ASV_2069491	Bin128	0.000139686	d__Bacteria	p__Bacteroidota	c__Bacteroidia	o__Bacteroidales	f__Bacteroidaceae	g__Bacteroides	s__uncultured_bacterium
ASV_320384	Bin128	0.000171988	d__Bacteria	p__Bacteroidota	c__Bacteroidia	o__Bacteroidales	f__Bacteroidaceae	g__Bacteroides	s__unclassified_Bacteroides
ASV_699372	Bin128	0.000589803	d__Bacteria	p__Bacteroidota	c__Bacteroidia	o__Bacteroidales	f__Bacteroidaceae	g__Bacteroides	s__uncultured_Bacteroides
ASV_726907	Bin128	0.000147723	d__Bacteria	p__Bacteroidota	c__Bacteroidia	o__Bacteroidales	f__Bacteroidaceae	g__Bacteroides	s__uncultured_Bacteroides
ASV_85319	Bin128	0.00262695	d__Bacteria	p__Bacteroidota	c__Bacteroidia	o__Bacteroidales	f__Bacteroidaceae	g__Bacteroides	s__uncultured_Bacteroides
ASV_94890	Bin128	0.000279007	d__Bacteria	p__Bacteroidota	c__Bacteroidia	o__Bacteroidales	f__Bacteroidaceae	g__Bacteroides	s__uncultured_bacterium
ASV_1546317	Bin129	0.000592893	d__Bacteria	p__Bacteroidota	c__Bacteroidia	o__Bacteroidales	f__Bacteroidaceae	g__Bacteroides	s__uncultured_Bacteroides
ASV_17510	Bin129	0.000254423	d__Bacteria	p__Bacteroidota	c__Bacteroidia	o__Bacteroidales	f__Bacteroidaceae	g__Bacteroides	s__uncultured_Bacteroides
ASV_1828448	Bin129	0.000140308	d__Bacteria	p__Bacteroidota	c__Bacteroidia	o__Bacteroidales	f__Bacteroidaceae	g__Bacteroides	s__uncultured_Bacteroides
ASV_283916	Bin129	0.000255136	d__Bacteria	p__Bacteroidota	c__Bacteroidia	o__Bacteroidales	f__Bacteroidaceae	g__Bacteroides	s__uncultured_Bacteroides
ASV_28953	Bin129	0.000273582	d__Bacteria	p__Bacteroidota	c__Bacteroidia	o__Bacteroidales	f__Bacteroidaceae	g__Bacteroides	s__uncultured_Bacteroides
ASV_859927	Bin129	0.000774396	d__Bacteria	p__Bacteroidota	c__Bacteroidia	o__Bacteroidales	f__Bacteroidaceae	g__Bacteroides	s__uncultured_bacterium
ASV_1102512	Bin13	0.000363814	d__Bacteria	p__Firmicutes	c__Clostridia	o__Oscillospirales	f__Oscillospiraceae	g__UCG-005	s__uncultured_Ruminococcaceae
ASV_1165081	Bin13	0.00144526	d__Bacteria	p__Firmicutes	c__Clostridia	o__Oscillospirales	f__Oscillospiraceae	g__UCG-005	s__uncultured_Ruminococcaceae
ASV_1354315	Bin13	0.000222396	d__Bacteria	p__Firmicutes	c__Clostridia	o__Oscillospirales	f__Oscillospiraceae	g__UCG-005	s__unclassified_UCG-005
ASV_1382446	Bin13	0.000130867	d__Bacteria	p__Firmicutes	c__Clostridia	o__Oscillospirales	f__Oscillospiraceae	g__UCG-005	s__uncultured_Ruminococcaceae
ASV_1433787	Bin13	0.00207822	d__Bacteria	p__Firmicutes	c__Clostridia	o__Oscillospirales	f__Oscillospiraceae	g__UCG-005	s__uncultured_Ruminococcaceae
ASV_1520722	Bin13	0.000204564	d__Bacteria	p__Firmicutes	c__Clostridia	o__Oscillospirales	f__Oscillospiraceae	g__UCG-005	s__uncultured_Ruminococcaceae
ASV_1552470	Bin13	0.00107777	d__Bacteria	p__Firmicutes	c__Clostridia	o__Oscillospirales	f__Oscillospiraceae	g__UCG-005	s__unclassified_UCG-005
ASV_1581096	Bin13	0.000148	d__Bacteria	p__Firmicutes	c__Clostridia	o__Oscillospirales	f__Oscillospiraceae	g__UCG-005	s__uncultured_Ruminococcaceae
ASV_1595535	Bin13	0.00136495	d__Bacteria	p__Firmicutes	c__Clostridia	o__Oscillospirales	f__Oscillospiraceae	g__UCG-005	s__unclassified_UCG-005
ASV_1623921	Bin13	0.000377398	d__Bacteria	p__Firmicutes	c__Clostridia	o__Oscillospirales	f__Oscillospiraceae	g__UCG-005	s__unclassified_UCG-005
ASV_1755983	Bin13	0.000170371	d__Bacteria	p__Firmicutes	c__Clostridia	o__Oscillospirales	f__Oscillospiraceae	g__UCG-005	s__uncultured_Ruminococcaceae
ASV_184728	Bin13	0.000496328	d__Bacteria	p__Firmicutes	c__Clostridia	o__Oscillospirales	f__Oscillospiraceae	g__UCG-005	s__unclassified_UCG-005
ASV_1916481	Bin13	0.00190413	d__Bacteria	p__Firmicutes	c__Clostridia	o__Oscillospirales	f__Oscillospiraceae	g__UCG-005	s__uncultured_Ruminococcaceae
ASV_336136	Bin13	0.000294804	d__Bacteria	p__Firmicutes	c__Clostridia	o__Oscillospirales	f__Oscillospiraceae	g__UCG-005	s__uncultured_Ruminococcaceae
ASV_35137	Bin13	0.000306956	d__Bacteria	p__Firmicutes	c__Clostridia	o__Oscillospirales	f__Oscillospiraceae	g__UCG-005	s__unclassified_UCG-005
ASV_547081	Bin13	0.00950273	d__Bacteria	p__Firmicutes	c__Clostridia	o__Oscillospirales	f__Oscillospiraceae	g__UCG-005	s__uncultured_Ruminococcaceae
ASV_784492	Bin13	0.000253043	d__Bacteria	p__Firmicutes	c__Clostridia	o__Oscillospirales	f__Oscillospiraceae	g__UCG-005	s__uncultured_Ruminococcaceae
ASV_810590	Bin13	0.000613058	d__Bacteria	p__Firmicutes	c__Clostridia	o__Oscillospirales	f__Oscillospiraceae	g__UCG-005	s__unclassified_UCG-005
ASV_968409	Bin13	0.000213374	d__Bacteria	p__Firmicutes	c__Clostridia	o__Oscillospirales	f__Oscillospiraceae	g__UCG-005	s__unclassified_UCG-005
ASV_1919994	Bin130	0.000205487	d__Bacteria	p__Bacteroidota	c__Bacteroidia	o__Bacteroidales	f__Prevotellaceae	g__Prevotellaceae_UCG-004	s__uncultured_bacterium
ASV_2008869	Bin130	0.000198315	d__Bacteria	p__Bacteroidota	c__Bacteroidia	o__Bacteroidales	f__Prevotellaceae	g__Prevotellaceae_UCG-004	s__uncultured_bacterium
ASV_20176	Bin130	0.000345795	d__Bacteria	p__Bacteroidota	c__Bacteroidia	o__Bacteroidales	f__Prevotellaceae	g__Prevotellaceae_UCG-004	s__uncultured_bacterium
ASV_554681	Bin130	0.00251854	d__Bacteria	p__Bacteroidota	c__Bacteroidia	o__Bacteroidales	f__Prevotellaceae	g__Prevotellaceae_UCG-004	s__uncultured_bacterium
ASV_611664	Bin130	0.000160138	d__Bacteria	p__Bacteroidota	c__Bacteroidia	o__Bacteroidales	f__Prevotellaceae	g__Prevotellaceae_UCG-004	s__uncultured_bacterium
ASV_646252	Bin130	0.000527251	d__Bacteria	p__Bacteroidota	c__Bacteroidia	o__Bacteroidales	f__Prevotellaceae	g__Prevotellaceae_UCG-004	s__uncultured_bacterium
ASV_746819	Bin130	0.000322673	d__Bacteria	p__Bacteroidota	c__Bacteroidia	o__Bacteroidales	f__Prevotellaceae	g__Prevotellaceae_UCG-004	s__uncultured_bacterium
ASV_1127121	Bin131	0.000230454	d__Bacteria	p__Bacteroidota	c__Bacteroidia	o__Bacteroidales	f__Prevotellaceae	g__Prevotellaceae_UCG-003	s__unclassified_Prevotellaceae_UCG-003
ASV_1233611	Bin131	0.000134553	d__Bacteria	p__Bacteroidota	c__Bacteroidia	o__Bacteroidales	f__Prevotellaceae	g__Prevotellaceae_UCG-003	s__uncultured_bacterium
ASV_294189	Bin131	0.00414942	d__Bacteria	p__Bacteroidota	c__Bacteroidia	o__Bacteroidales	f__Prevotellaceae	g__Prevotellaceae_UCG-003	s__unclassified_Prevotellaceae_UCG-003
ASV_356723	Bin131	0.00016184	d__Bacteria	p__Bacteroidota	c__Bacteroidia	o__Bacteroidales	f__Prevotellaceae	g__Prevotellaceae_UCG-003	s__uncultured_Bacteroidales
ASV_491357	Bin131	0.00253022	d__Bacteria	p__Bacteroidota	c__Bacteroidia	o__Bacteroidales	f__Prevotellaceae	g__Prevotellaceae_UCG-003	s__unclassified_Prevotellaceae_UCG-003
ASV_1092442	Bin132	0.000186196	d__Bacteria	p__Bacteroidota	c__Bacteroidia	o__Bacteroidales	f__Prevotellaceae	g__Prevotellaceae_UCG-003	s__uncultured_Bacteroidales
ASV_1180233	Bin132	0.000193881	d__Bacteria	p__Bacteroidota	c__Bacteroidia	o__Bacteroidales	f__Prevotellaceae	g__Prevotellaceae_UCG-004	s__uncultured_Bacteroidales
ASV_1182119	Bin132	0.00155499	d__Bacteria	p__Bacteroidota	c__Bacteroidia	o__Bacteroidales	f__Prevotellaceae	g__Prevotellaceae_UCG-003	s__unclassified_Prevotellaceae_UCG-003
ASV_1206868	Bin132	0.000162983	d__Bacteria	p__Bacteroidota	c__Bacteroidia	o__Bacteroidales	f__Prevotellaceae	g__Prevotellaceae_UCG-003	s__unclassified_Prevotellaceae_UCG-003
ASV_1227941	Bin132	0.000159968	d__Bacteria	p__Bacteroidota	c__Bacteroidia	o__Bacteroidales	f__Prevotellaceae	g__Prevotellaceae_UCG-004	s__uncultured_Bacteroidales
ASV_1255730	Bin132	0.000220742	d__Bacteria	p__Bacteroidota	c__Bacteroidia	o__Bacteroidales	f__uncultured	g__uncultured	s__uncultured_Bacteroidales
ASV_1302671	Bin132	0.000148767	d__Bacteria	p__Bacteroidota	c__Bacteroidia	o__Bacteroidales	f__Prevotellaceae	g__Prevotellaceae_UCG-003	s__uncultured_Bacteroidales
ASV_1335470	Bin132	0.000293442	d__Bacteria	p__Bacteroidota	c__Bacteroidia	o__Bacteroidales	f__Bacteroidales_UCG-001	g__Bacteroidales_UCG-001	s__uncultured_rumen
ASV_1454335	Bin132	0.000230996	d__Bacteria	p__Bacteroidota	c__Bacteroidia	o__Bacteroidales	f__Prevotellaceae	g__Prevotellaceae_Ga6A1_group	s__uncultured_bacterium
ASV_1459711	Bin132	0.000235251	d__Bacteria	p__Bacteroidota	c__Bacteroidia	o__Bacteroidales	f__uncultured	g__uncultured	s__uncultured_Bacteroidales
ASV_1521307	Bin132	0.000535532	d__Bacteria	p__Bacteroidota	c__Bacteroidia	o__Bacteroidales	f__Prevotellaceae	g__Prevotellaceae_UCG-003	s__unclassified_Prevotellaceae_UCG-003
ASV_1626492	Bin132	0.000157962	d__Bacteria	p__Bacteroidota	c__Bacteroidia	o__Bacteroidales	f__uncultured	g__uncultured	s__uncultured_Bacteroidales
ASV_1810315	Bin132	0.000498484	d__Bacteria	p__Bacteroidota	c__Bacteroidia	o__Bacteroidales	f__Prevotellaceae	g__Prevotellaceae_UCG-003	s__unclassified_Prevotellaceae_UCG-003
ASV_1838325	Bin132	0.000564719	d__Bacteria	p__Bacteroidota	c__Bacteroidia	o__Bacteroidales	f__Prevotellaceae	g__Prevotellaceae_UCG-003	s__uncultured_Bacteroidales
ASV_243959	Bin132	0.000237711	d__Bacteria	p__Bacteroidota	c__Bacteroidia	o__Bacteroidales	f__Prevotellaceae	g__Prevotellaceae_UCG-003	s__unclassified_Prevotellaceae_UCG-003
ASV_255450	Bin132	0.000995503	d__Bacteria	p__Bacteroidota	c__Bacteroidia	o__Bacteroidales	f__Prevotellaceae	g__Prevotellaceae_UCG-003	s__uncultured_Bacteroidales
ASV_268080	Bin132	0.000128905	d__Bacteria	p__Bacteroidota	c__Bacteroidia	o__Bacteroidales	f__Prevotellaceae	g__Prevotellaceae_UCG-003	s__uncultured_Bacteroidales
ASV_32601	Bin132	0.000402157	d__Bacteria	p__Bacteroidota	c__Bacteroidia	o__Bacteroidales	f__Prevotellaceae	g__Prevotellaceae_UCG-003	s__unclassified_Prevotellaceae_UCG-003
ASV_354748	Bin132	0.000697594	d__Bacteria	p__Bacteroidota	c__Bacteroidia	o__Bacteroidales	f__Prevotellaceae	g__Prevotellaceae_UCG-003	s__unclassified_Prevotellaceae_UCG-003
ASV_391754	Bin132	0.00212679	d__Bacteria	p__Bacteroidota	c__Bacteroidia	o__Bacteroidales	f__Prevotellaceae	g__Prevotellaceae_UCG-003	s__unclassified_Prevotellaceae_UCG-003
ASV_452678	Bin132	0.000171794	d__Bacteria	p__Bacteroidota	c__Bacteroidia	o__Bacteroidales	f__Prevotellaceae	g__Prevotellaceae_UCG-003	s__unclassified_Prevotellaceae_UCG-003
ASV_755100	Bin132	0.000134061	d__Bacteria	p__Bacteroidota	c__Bacteroidia	o__Bacteroidales	f__Prevotellaceae	g__Prevotellaceae_UCG-003	s__unclassified_Prevotellaceae_UCG-003
ASV_1455717	Bin133	0.000343367	d__Bacteria	p__Bacteroidota	c__Bacteroidia	o__Bacteroidales	f__Prevotellaceae	g__Prevotellaceae_UCG-003	s__uncultured_bacterium
ASV_1947413	Bin133	0.000192649	d__Bacteria	p__Bacteroidota	c__Bacteroidia	o__Bacteroidales	f__Prevotellaceae	g__Prevotellaceae_UCG-003	s__uncultured_bacterium
ASV_2093030	Bin133	0.000124839	d__Bacteria	p__Bacteroidota	c__Bacteroidia	o__Bacteroidales	f__Prevotellaceae	g__Prevotellaceae_UCG-003	s__uncultured_bacterium
ASV_222705	Bin133	0.000195549	d__Bacteria	p__Bacteroidota	c__Bacteroidia	o__Bacteroidales	f__Prevotellaceae	g__Prevotellaceae_UCG-003	s__uncultured_bacterium
ASV_43753	Bin133	0.000271126	d__Bacteria	p__Bacteroidota	c__Bacteroidia	o__Bacteroidales	f__Prevotellaceae	g__Prevotellaceae_UCG-003	s__uncultured_bacterium
ASV_501369	Bin133	0.000134279	d__Bacteria	p__Bacteroidota	c__Bacteroidia	o__Bacteroidales	f__Prevotellaceae	g__Prevotellaceae_UCG-003	s__uncultured_bacterium
ASV_1236209	Bin134	0.000131543	d__Bacteria	p__Bacteroidota	c__Bacteroidia	o__Bacteroidales	f__Prevotellaceae	g__Prevotellaceae_UCG-003	s__unclassified_Prevotellaceae_UCG-003
ASV_1681939	Bin134	0.000186385	d__Bacteria	p__Bacteroidota	c__Bacteroidia	o__Bacteroidales	f__Prevotellaceae	g__Prevotellaceae_UCG-003	s__uncultured_bacterium
ASV_1686923	Bin134	0.000300484	d__Bacteria	p__Bacteroidota	c__Bacteroidia	o__Bacteroidales	f__Prevotellaceae	g__Prevotellaceae_UCG-003	s__unclassified_Prevotellaceae_UCG-003
ASV_1775279	Bin134	0.000315394	d__Bacteria	p__Bacteroidota	c__Bacteroidia	o__Bacteroidales	f__Prevotellaceae	g__Prevotellaceae_UCG-003	s__uncultured_Bacteroidales
ASV_1807368	Bin134	0.000124941	d__Bacteria	p__Bacteroidota	c__Bacteroidia	o__Bacteroidales	f__Prevotellaceae	g__Prevotellaceae_UCG-003	s__unclassified_Prevotellaceae_UCG-003
ASV_242352	Bin134	0.000476456	d__Bacteria	p__Bacteroidota	c__Bacteroidia	o__Bacteroidales	f__Prevotellaceae	g__Prevotellaceae_UCG-003	s__uncultured_bacterium
ASV_1127874	Bin135	0.00355338	d__Bacteria	p__Bacteroidota	c__Bacteroidia	o__Bacteroidales	f__Prevotellaceae	g__Prevotellaceae_UCG-003	s__uncultured_Bacteroidales
ASV_1296625	Bin135	0.000542521	d__Bacteria	p__Bacteroidota	c__Bacteroidia	o__Bacteroidales	f__Prevotellaceae	g__Prevotellaceae_UCG-003	s__uncultured_bacterium
ASV_151742	Bin135	0.00275527	d__Bacteria	p__Bacteroidota	c__Bacteroidia	o__Bacteroidales	f__Prevotellaceae	g__Prevotellaceae_UCG-003	s__uncultured_bacterium
ASV_1694337	Bin135	0.000258416	d__Bacteria	p__Bacteroidota	c__Bacteroidia	o__Bacteroidales	f__Prevotellaceae	g__Prevotellaceae_UCG-003	s__uncultured_bacterium
ASV_1729411	Bin135	0.000335125	d__Bacteria	p__Bacteroidota	c__Bacteroidia	o__Bacteroidales	f__Prevotellaceae	g__Prevotellaceae_UCG-003	s__uncultured_bacterium
ASV_1858417	Bin135	0.000156019	d__Bacteria	p__Bacteroidota	c__Bacteroidia	o__Bacteroidales	f__Prevotellaceae	g__Prevotellaceae_UCG-003	s__unclassified_Prevotellaceae_UCG-003
ASV_207870	Bin135	0.00174464	d__Bacteria	p__Bacteroidota	c__Bacteroidia	o__Bacteroidales	f__Prevotellaceae	g__Prevotellaceae_UCG-003	s__unclassified_Prevotellaceae_UCG-003
ASV_1224901	Bin136	0.00018086	d__Bacteria	p__Bacteroidota	c__Bacteroidia	o__Bacteroidales	f__Prevotellaceae	g__Prevotellaceae_UCG-001	s__uncultured_bacterium
ASV_1295670	Bin136	0.000125567	d__Bacteria	p__Bacteroidota	c__Bacteroidia	o__Bacteroidales	f__Prevotellaceae	g__Alloprevotella	s__uncultured_Bacteroidales
ASV_1340255	Bin136	0.000190801	d__Bacteria	p__Bacteroidota	c__Bacteroidia	o__Bacteroidales	f__Prevotellaceae	g__Alloprevotella	s__uncultured_Bacteroidales
ASV_1806384	Bin136	0.000321466	d__Bacteria	p__Bacteroidota	c__Bacteroidia	o__Bacteroidales	f__Prevotellaceae	g__Prevotellaceae_UCG-001	s__uncultured_bacterium
ASV_1892576	Bin136	0.0016091	d__Bacteria	p__Bacteroidota	c__Bacteroidia	o__Bacteroidales	f__Prevotellaceae	g__Prevotellaceae_UCG-001	s__uncultured_bacterium
ASV_190763	Bin136	0.000221328	d__Bacteria	p__Bacteroidota	c__Bacteroidia	o__Bacteroidales	f__Prevotellaceae	g__Prevotellaceae_UCG-001	s__uncultured_bacterium
ASV_2030217	Bin136	0.000221883	d__Bacteria	p__Bacteroidota	c__Bacteroidia	o__Bacteroidales	f__Prevotellaceae	g__Prevotellaceae_UCG-001	s__uncultured_bacterium
ASV_314834	Bin136	0.00123269	d__Bacteria	p__Bacteroidota	c__Bacteroidia	o__Bacteroidales	f__Prevotellaceae	g__Prevotellaceae_UCG-001	s__uncultured_bacterium
ASV_790402	Bin136	0.000182616	d__Bacteria	p__Bacteroidota	c__Bacteroidia	o__Bacteroidales	f__Prevotellaceae	g__Prevotellaceae_UCG-001	s__uncultured_bacterium
ASV_82964	Bin136	0.000268228	d__Bacteria	p__Bacteroidota	c__Bacteroidia	o__Bacteroidales	f__Prevotellaceae	g__Prevotellaceae_UCG-001	s__uncultured_bacterium
ASV_1026476	Bin137	0.000255435	d__Bacteria	p__Bacteroidota	c__Bacteroidia	o__Bacteroidales	f__Prevotellaceae	g__Prevotella	s__uncultured_bacterium
ASV_1033677	Bin137	0.000363028	d__Bacteria	p__Bacteroidota	c__Bacteroidia	o__Bacteroidales	f__Prevotellaceae	g__Prevotella	s__uncultured_bacterium
ASV_1341626	Bin137	0.000180858	d__Bacteria	p__Bacteroidota	c__Bacteroidia	o__Bacteroidales	f__Prevotellaceae	g__Prevotella	s__unclassified_Prevotella
ASV_1373741	Bin137	0.00087021	d__Bacteria	p__Bacteroidota	c__Bacteroidia	o__Bacteroidales	f__Prevotellaceae	g__Prevotellaceae_UCG-001	s__uncultured_bacterium
ASV_1447327	Bin137	0.000307898	d__Bacteria	p__Bacteroidota	c__Bacteroidia	o__Bacteroidales	f__Prevotellaceae	g__Prevotella	s__uncultured_bacterium
ASV_1579298	Bin137	0.000552449	d__Bacteria	p__Bacteroidota	c__Bacteroidia	o__Bacteroidales	f__Prevotellaceae	g__Prevotella	s__uncultured_bacterium
ASV_1593728	Bin137	0.000381134	d__Bacteria	p__Bacteroidota	c__Bacteroidia	o__Bacteroidales	f__Prevotellaceae	g__unclassified_Prevotellaceae	s__unclassified_Prevotellaceae
ASV_1611162	Bin137	0.000203797	d__Bacteria	p__Bacteroidota	c__Bacteroidia	o__Bacteroidales	f__Prevotellaceae	g__Prevotella	s__uncultured_bacterium
ASV_1968440	Bin137	0.000129261	d__Bacteria	p__Bacteroidota	c__Bacteroidia	o__Bacteroidales	f__Prevotellaceae	g__Prevotella	s__unclassified_Prevotella
ASV_2094438	Bin137	0.000752011	d__Bacteria	p__Bacteroidota	c__Bacteroidia	o__Bacteroidales	f__Prevotellaceae	g__unclassified_Prevotellaceae	s__unclassified_Prevotellaceae
ASV_339381	Bin137	0.000247776	d__Bacteria	p__Bacteroidota	c__Bacteroidia	o__Bacteroidales	f__Prevotellaceae	g__Prevotella	s__uncultured_bacterium
ASV_487570	Bin137	0.000131165	d__Bacteria	p__Bacteroidota	c__Bacteroidia	o__Bacteroidales	f__Prevotellaceae	g__Prevotella	s__unclassified_Prevotella
ASV_728151	Bin137	0.000165339	d__Bacteria	p__Bacteroidota	c__Bacteroidia	o__Bacteroidales	f__Prevotellaceae	g__Prevotella	s__uncultured_bacterium
ASV_978437	Bin137	0.000700105	d__Bacteria	p__Bacteroidota	c__Bacteroidia	o__Bacteroidales	f__Prevotellaceae	g__Prevotella	s__uncultured_bacterium
ASV_1099680	Bin14	0.00154117	d__Bacteria	p__Firmicutes	c__Clostridia	o__Oscillospirales	f__Oscillospiraceae	g__UCG-005	s__uncultured_Ruminococcaceae
ASV_1211580	Bin14	0.000544656	d__Bacteria	p__Firmicutes	c__Clostridia	o__Oscillospirales	f__Oscillospiraceae	g__UCG-005	s__unclassified_UCG-005
ASV_1537851	Bin14	0.00408084	d__Bacteria	p__Firmicutes	c__Clostridia	o__Oscillospirales	f__Oscillospiraceae	g__UCG-005	s__unclassified_UCG-005
ASV_2023418	Bin14	0.00247456	d__Bacteria	p__Firmicutes	c__Clostridia	o__Oscillospirales	f__Oscillospiraceae	g__UCG-005	s__uncultured_Ruminococcaceae
ASV_249269	Bin14	0.000206807	d__Bacteria	p__Firmicutes	c__Clostridia	o__Oscillospirales	f__Oscillospiraceae	g__UCG-005	s__unclassified_UCG-005
ASV_333048	Bin14	0.000163092	d__Bacteria	p__Firmicutes	c__Clostridia	o__Oscillospirales	f__Oscillospiraceae	g__UCG-005	s__unclassified_UCG-005
ASV_553462	Bin14	0.000678019	d__Bacteria	p__Firmicutes	c__Clostridia	o__Oscillospirales	f__Oscillospiraceae	g__UCG-005	s__unclassified_UCG-005
ASV_857952	Bin14	0.000405088	d__Bacteria	p__Firmicutes	c__Clostridia	o__Oscillospirales	f__Oscillospiraceae	g__UCG-005	s__unclassified_UCG-005
ASV_1083964	Bin15	0.000291716	d__Bacteria	p__Firmicutes	c__Clostridia	o__Oscillospirales	f__Oscillospiraceae	g__UCG-005	s__unclassified_UCG-005
ASV_1406502	Bin15	0.00223594	d__Bacteria	p__Firmicutes	c__Clostridia	o__Oscillospirales	f__Oscillospiraceae	g__UCG-005	s__uncultured_Ruminococcaceae
ASV_1411968	Bin15	0.00015525	d__Bacteria	p__Firmicutes	c__Clostridia	o__Oscillospirales	f__Oscillospiraceae	g__UCG-005	s__unclassified_UCG-005
ASV_1522889	Bin15	0.00337368	d__Bacteria	p__Firmicutes	c__Clostridia	o__Oscillospirales	f__Oscillospiraceae	g__UCG-005	s__uncultured_Ruminococcaceae
ASV_154956	Bin15	0.000176669	d__Bacteria	p__Firmicutes	c__Clostridia	o__Oscillospirales	f__Oscillospiraceae	g__UCG-005	s__uncultured_Ruminococcaceae
ASV_1561109	Bin15	0.000243409	d__Bacteria	p__Firmicutes	c__Clostridia	o__Oscillospirales	f__Oscillospiraceae	g__UCG-005	s__unclassified_UCG-005
ASV_1828744	Bin15	0.00168902	d__Bacteria	p__Firmicutes	c__Clostridia	o__Oscillospirales	f__Oscillospiraceae	g__UCG-005	s__uncultured_Ruminococcaceae
ASV_1990166	Bin15	0.000415171	d__Bacteria	p__Firmicutes	c__Clostridia	o__Oscillospirales	f__Oscillospiraceae	g__UCG-005	s__unclassified_UCG-005
ASV_265031	Bin15	0.000162734	d__Bacteria	p__Firmicutes	c__Clostridia	o__Oscillospirales	f__Oscillospiraceae	g__UCG-005	s__uncultured_Ruminococcaceae
ASV_449318	Bin15	0.000631193	d__Bacteria	p__Firmicutes	c__Clostridia	o__Oscillospirales	f__Oscillospiraceae	g__UCG-005	s__uncultured_Ruminococcaceae
ASV_566157	Bin15	0.000226749	d__Bacteria	p__Firmicutes	c__Clostridia	o__Oscillospirales	f__Oscillospiraceae	g__UCG-005	s__unclassified_UCG-005
ASV_590608	Bin15	0.00266538	d__Bacteria	p__Firmicutes	c__Clostridia	o__Oscillospirales	f__Oscillospiraceae	g__UCG-005	s__uncultured_Ruminococcaceae
ASV_636464	Bin15	0.000937694	d__Bacteria	p__Firmicutes	c__Clostridia	o__Oscillospirales	f__Oscillospiraceae	g__UCG-005	s__unclassified_UCG-005
ASV_77160	Bin15	0.0038443	d__Bacteria	p__Firmicutes	c__Clostridia	o__Oscillospirales	f__Oscillospiraceae	g__UCG-005	s__unclassified_UCG-005
ASV_881669	Bin15	0.000315897	d__Bacteria	p__Firmicutes	c__Clostridia	o__Oscillospirales	f__Oscillospiraceae	g__UCG-005	s__uncultured_Ruminococcaceae
ASV_1220858	Bin16	0.00186664	d__Bacteria	p__Firmicutes	c__Clostridia	o__Oscillospirales	f__Oscillospiraceae	g__UCG-005	s__uncultured_Ruminococcaceae
ASV_136386	Bin16	0.000499311	d__Bacteria	p__Firmicutes	c__Clostridia	o__Oscillospirales	f__Oscillospiraceae	g__UCG-005	s__uncultured_Ruminococcaceae
ASV_1731275	Bin16	0.000278049	d__Bacteria	p__Firmicutes	c__Clostridia	o__Oscillospirales	f__Oscillospiraceae	g__UCG-005	s__unclassified_UCG-005
ASV_1806495	Bin16	0.000212993	d__Bacteria	p__Firmicutes	c__Clostridia	o__Oscillospirales	f__Oscillospiraceae	g__UCG-005	s__unclassified_UCG-005
ASV_2076568	Bin16	0.00034692	d__Bacteria	p__Firmicutes	c__Clostridia	o__Oscillospirales	f__Oscillospiraceae	g__UCG-005	s__uncultured_Ruminococcaceae
ASV_412370	Bin16	0.000879071	d__Bacteria	p__Firmicutes	c__Clostridia	o__Oscillospirales	f__Oscillospiraceae	g__UCG-005	s__uncultured_Ruminococcaceae
ASV_562268	Bin16	0.000244903	d__Bacteria	p__Firmicutes	c__Clostridia	o__Oscillospirales	f__Oscillospiraceae	g__UCG-005	s__uncultured_Ruminococcaceae
ASV_75247	Bin16	0.000422808	d__Bacteria	p__Firmicutes	c__Clostridia	o__Oscillospirales	f__Oscillospiraceae	g__UCG-005	s__unclassified_UCG-005
ASV_958165	Bin16	0.00215651	d__Bacteria	p__Firmicutes	c__Clostridia	o__Oscillospirales	f__Oscillospiraceae	g__UCG-005	s__uncultured_Ruminococcaceae
ASV_1235940	Bin17	0.000665978	d__Bacteria	p__Firmicutes	c__Clostridia	o__Oscillospirales	f__Oscillospiraceae	g__UCG-005	s__unclassified_UCG-005
ASV_1245935	Bin17	0.000173908	d__Bacteria	p__Firmicutes	c__Clostridia	o__Oscillospirales	f__Oscillospiraceae	g__UCG-005	s__unclassified_UCG-005
ASV_1518095	Bin17	0.000548804	d__Bacteria	p__Firmicutes	c__Clostridia	o__Oscillospirales	f__Oscillospiraceae	g__UCG-005	s__uncultured_Ruminococcaceae
ASV_1605033	Bin17	0.00105356	d__Bacteria	p__Firmicutes	c__Clostridia	o__Oscillospirales	f__Oscillospiraceae	g__UCG-005	s__unclassified_UCG-005
ASV_1631050	Bin17	0.000130971	d__Bacteria	p__Firmicutes	c__Clostridia	o__Oscillospirales	f__Oscillospiraceae	g__UCG-005	s__uncultured_Ruminococcaceae
ASV_165331	Bin17	0.00580211	d__Bacteria	p__Firmicutes	c__Clostridia	o__Oscillospirales	f__Oscillospiraceae	g__UCG-005	s__unclassified_UCG-005
ASV_1676227	Bin17	0.000159216	d__Bacteria	p__Firmicutes	c__Clostridia	o__Oscillospirales	f__Oscillospiraceae	g__UCG-005	s__uncultured_Ruminococcaceae
ASV_1963742	Bin17	0.00198021	d__Bacteria	p__Firmicutes	c__Clostridia	o__Oscillospirales	f__Oscillospiraceae	g__UCG-005	s__uncultured_Ruminococcaceae
ASV_1992080	Bin17	0.000436492	d__Bacteria	p__Firmicutes	c__Clostridia	o__Oscillospirales	f__Oscillospiraceae	g__UCG-005	s__unclassified_UCG-005
ASV_2023159	Bin17	0.000309474	d__Bacteria	p__Firmicutes	c__Clostridia	o__Oscillospirales	f__Oscillospiraceae	g__UCG-005	s__uncultured_Ruminococcaceae
ASV_299792	Bin17	0.000195806	d__Bacteria	p__Firmicutes	c__Clostridia	o__Oscillospirales	f__Oscillospiraceae	g__UCG-005	s__unclassified_UCG-005
ASV_326736	Bin17	0.00477916	d__Bacteria	p__Firmicutes	c__Clostridia	o__Oscillospirales	f__Oscillospiraceae	g__UCG-005	s__uncultured_Ruminococcaceae
ASV_345411	Bin17	0.00264298	d__Bacteria	p__Firmicutes	c__Clostridia	o__Oscillospirales	f__Oscillospiraceae	g__UCG-005	s__unclassified_UCG-005
ASV_42155	Bin17	0.000133388	d__Bacteria	p__Firmicutes	c__Clostridia	o__Oscillospirales	f__Oscillospiraceae	g__UCG-005	s__unclassified_UCG-005
ASV_812767	Bin17	0.000220614	d__Bacteria	p__Firmicutes	c__Clostridia	o__Oscillospirales	f__Oscillospiraceae	g__UCG-005	s__unclassified_UCG-005
ASV_83151	Bin17	0.000172509	d__Bacteria	p__Firmicutes	c__Clostridia	o__Oscillospirales	f__Oscillospiraceae	g__UCG-005	s__unclassified_UCG-005
ASV_968380	Bin17	0.000616147	d__Bacteria	p__Firmicutes	c__Clostridia	o__Oscillospirales	f__Oscillospiraceae	g__UCG-005	s__unclassified_UCG-005
ASV_1208134	Bin18	0.000168369	d__Bacteria	p__Firmicutes	c__Clostridia	o__Oscillospirales	f__Oscillospiraceae	g__UCG-005	s__uncultured_Ruminococcaceae
ASV_148520	Bin18	0.00078825	d__Bacteria	p__Firmicutes	c__Clostridia	o__Oscillospirales	f__Oscillospiraceae	g__UCG-005	s__uncultured_Ruminococcaceae
ASV_1646186	Bin18	0.000216068	d__Bacteria	p__Firmicutes	c__Clostridia	o__Oscillospirales	f__Oscillospiraceae	g__UCG-005	s__uncultured_Ruminococcaceae
ASV_1670106	Bin18	0.000131401	d__Bacteria	p__Firmicutes	c__Clostridia	o__Oscillospirales	f__Oscillospiraceae	g__UCG-005	s__uncultured_Ruminococcaceae
ASV_273591	Bin18	0.000154267	d__Bacteria	p__Firmicutes	c__Clostridia	o__Oscillospirales	f__Oscillospiraceae	g__UCG-005	s__unclassified_UCG-005
ASV_333164	Bin18	0.00171452	d__Bacteria	p__Firmicutes	c__Clostridia	o__Oscillospirales	f__Oscillospiraceae	g__UCG-005	s__uncultured_Ruminococcaceae
ASV_707351	Bin18	0.000143114	d__Bacteria	p__Firmicutes	c__Clostridia	o__Oscillospirales	f__Oscillospiraceae	g__UCG-005	s__unclassified_UCG-005
ASV_834372	Bin18	0.00064277	d__Bacteria	p__Firmicutes	c__Clostridia	o__Oscillospirales	f__Oscillospiraceae	g__UCG-005	s__uncultured_Ruminococcaceae
ASV_1196757	Bin19	0.000173436	d__Bacteria	p__Firmicutes	c__Clostridia	o__Oscillospirales	f__Oscillospiraceae	g__UCG-005	s__uncultured_bacterium
ASV_1559057	Bin19	0.000208795	d__Bacteria	p__Firmicutes	c__Clostridia	o__Oscillospirales	f__Oscillospiraceae	g__UCG-005	s__uncultured_bacterium
ASV_1647952	Bin19	0.000151481	d__Bacteria	p__Firmicutes	c__Clostridia	o__Oscillospirales	f__Oscillospiraceae	g__UCG-005	s__uncultured_bacterium
ASV_1696502	Bin19	0.000228793	d__Bacteria	p__Firmicutes	c__Clostridia	o__Oscillospirales	f__Oscillospiraceae	g__UCG-005	s__uncultured_bacterium
ASV_1876749	Bin19	0.000179962	d__Bacteria	p__Firmicutes	c__Clostridia	o__Oscillospirales	f__Oscillospiraceae	g__UCG-005	s__unclassified_UCG-005
ASV_305229	Bin19	0.000387298	d__Bacteria	p__Firmicutes	c__Clostridia	o__Oscillospirales	f__Oscillospiraceae	g__UCG-005	s__uncultured_bacterium
ASV_893849	Bin19	0.00033652	d__Bacteria	p__Firmicutes	c__Clostridia	o__Oscillospirales	f__Oscillospiraceae	g__UCG-005	s__uncultured_bacterium
ASV_950924	Bin19	0.000222135	d__Bacteria	p__Firmicutes	c__Clostridia	o__Oscillospirales	f__Oscillospiraceae	g__UCG-005	s__unclassified_UCG-005
ASV_1225421	Bin2	0.000124146	d__Bacteria	p__Firmicutes	c__Clostridia	o__unclassified_Clostridia	f__unclassified_Clostridia	g__unclassified_Clostridia	s__unclassified_Clostridia
ASV_1244430	Bin2	0.000343092	d__Bacteria	p__Firmicutes	c__Clostridia	o__Monoglobales	f__Monoglobaceae	g__Monoglobus	s__uncultured_bacterium
ASV_1317532	Bin2	0.000161572	d__Bacteria	p__Firmicutes	c__Clostridia	o__Monoglobales	f__Monoglobaceae	g__Monoglobus	s__uncultured_bacterium
ASV_1524582	Bin2	0.000228797	d__Bacteria	p__Firmicutes	c__Clostridia	o__Monoglobales	f__Monoglobaceae	g__Monoglobus	s__uncultured_bacterium
ASV_299340	Bin2	0.000148647	d__Bacteria	p__Verrucomicrobiota	c__Verrucomicrobiae	o__Verrucomicrobiales	f__Akkermansiaceae	g__Akkermansia	s__uncultured_bacterium
ASV_31310	Bin2	0.000232331	d__Bacteria	p__Firmicutes	c__Clostridia	o__Monoglobales	f__Monoglobaceae	g__Monoglobus	s__uncultured_bacterium
ASV_439881	Bin2	0.000173675	d__Bacteria	p__Firmicutes	c__Clostridia	o__Monoglobales	f__Monoglobaceae	g__Monoglobus	s__uncultured_bacterium
ASV_571852	Bin2	0.000253098	d__Bacteria	p__Verrucomicrobiota	c__Verrucomicrobiae	o__Verrucomicrobiales	f__Akkermansiaceae	g__Akkermansia	s__uncultured_bacterium
ASV_596352	Bin2	0.000190612	d__Bacteria	p__Firmicutes	c__Clostridia	o__Monoglobales	f__Monoglobaceae	g__Monoglobus	s__uncultured_bacterium
ASV_996859	Bin2	0.000154486	d__Bacteria	p__Firmicutes	c__Clostridia	o__Monoglobales	f__Monoglobaceae	g__Monoglobus	s__uncultured_bacterium
ASV_1115497	Bin20	0.00025661	d__Bacteria	p__Firmicutes	c__Clostridia	o__Oscillospirales	f__Oscillospiraceae	g__UCG-005	s__uncultured_Ruminococcaceae
ASV_1217119	Bin20	0.00012958	d__Bacteria	p__Firmicutes	c__Clostridia	o__Oscillospirales	f__Oscillospiraceae	g__UCG-005	s__unclassified_UCG-005
ASV_1580066	Bin20	0.000196482	d__Bacteria	p__Firmicutes	c__Clostridia	o__Oscillospirales	f__Oscillospiraceae	g__UCG-005	s__unclassified_UCG-005
ASV_1912858	Bin20	0.000569916	d__Bacteria	p__Firmicutes	c__Clostridia	o__Oscillospirales	f__Oscillospiraceae	g__UCG-005	s__unclassified_UCG-005
ASV_1929439	Bin20	0.00122292	d__Bacteria	p__Firmicutes	c__Clostridia	o__Oscillospirales	f__Oscillospiraceae	g__UCG-005	s__unclassified_UCG-005
ASV_23586	Bin20	0.00044166	d__Bacteria	p__Firmicutes	c__Clostridia	o__Oscillospirales	f__Oscillospiraceae	g__UCG-005	s__unclassified_UCG-005
ASV_278156	Bin20	0.00350665	d__Bacteria	p__Firmicutes	c__Clostridia	o__Oscillospirales	f__Oscillospiraceae	g__UCG-005	s__uncultured_Ruminococcaceae
ASV_368420	Bin20	0.000205896	d__Bacteria	p__Firmicutes	c__Clostridia	o__Oscillospirales	f__Oscillospiraceae	g__UCG-005	s__uncultured_Ruminococcaceae
ASV_456889	Bin20	0.000253013	d__Bacteria	p__Firmicutes	c__Clostridia	o__Oscillospirales	f__Oscillospiraceae	g__UCG-005	s__unclassified_UCG-005
ASV_826566	Bin20	0.00116562	d__Bacteria	p__Firmicutes	c__Clostridia	o__Oscillospirales	f__Oscillospiraceae	g__UCG-005	s__unclassified_UCG-005
ASV_827268	Bin20	0.000154277	d__Bacteria	p__Firmicutes	c__Clostridia	o__Oscillospirales	f__Oscillospiraceae	g__UCG-005	s__unclassified_UCG-005
ASV_910533	Bin20	0.00670606	d__Bacteria	p__Firmicutes	c__Clostridia	o__Oscillospirales	f__Oscillospiraceae	g__UCG-005	s__unclassified_UCG-005
ASV_966935	Bin20	0.00012259	d__Bacteria	p__Firmicutes	c__Clostridia	o__Oscillospirales	f__Oscillospiraceae	g__UCG-005	s__unclassified_UCG-005
ASV_1002063	Bin21	0.000304069	d__Bacteria	p__Firmicutes	c__Clostridia	o__Oscillospirales	f__Oscillospiraceae	g__UCG-005	s__uncultured_Ruminococcaceae
ASV_1044615	Bin21	0.000183307	d__Bacteria	p__Firmicutes	c__Clostridia	o__Oscillospirales	f__Oscillospiraceae	g__UCG-005	s__uncultured_bacterium
ASV_1061016	Bin21	0.000135843	d__Bacteria	p__Firmicutes	c__Clostridia	o__Oscillospirales	f__Oscillospiraceae	g__UCG-005	s__uncultured_Ruminococcaceae
ASV_1102340	Bin21	0.000443346	d__Bacteria	p__Firmicutes	c__Clostridia	o__Oscillospirales	f__Oscillospiraceae	g__UCG-005	s__unclassified_UCG-005
ASV_1103796	Bin21	0.000282056	d__Bacteria	p__Firmicutes	c__Clostridia	o__Oscillospirales	f__Oscillospiraceae	g__UCG-005	s__unclassified_UCG-005
ASV_114816	Bin21	0.000406283	d__Bacteria	p__Firmicutes	c__Clostridia	o__Oscillospirales	f__Oscillospiraceae	g__UCG-005	s__unclassified_UCG-005
ASV_1258918	Bin21	0.000709495	d__Bacteria	p__Firmicutes	c__Clostridia	o__Oscillospirales	f__Oscillospiraceae	g__UCG-005	s__unclassified_UCG-005
ASV_1289144	Bin21	0.00035287	d__Bacteria	p__Firmicutes	c__Clostridia	o__Oscillospirales	f__Oscillospiraceae	g__Papillibacter	s__uncultured_bacterium
ASV_1325028	Bin21	0.000141122	d__Bacteria	p__Firmicutes	c__Clostridia	o__Oscillospirales	f__Oscillospiraceae	g__UCG-005	s__uncultured_Ruminococcaceae
ASV_1384854	Bin21	0.00163575	d__Bacteria	p__Firmicutes	c__Clostridia	o__Oscillospirales	f__Oscillospiraceae	g__UCG-005	s__uncultured_Ruminococcaceae
ASV_1550307	Bin21	0.000890225	d__Bacteria	p__Firmicutes	c__Clostridia	o__Oscillospirales	f__Oscillospiraceae	g__UCG-005	s__unclassified_UCG-005
ASV_171277	Bin21	0.000234767	d__Bacteria	p__Firmicutes	c__Clostridia	o__Oscillospirales	f__Oscillospiraceae	g__UCG-005	s__uncultured_Ruminococcaceae
ASV_1724350	Bin21	0.000337381	d__Bacteria	p__Firmicutes	c__Clostridia	o__Oscillospirales	f__Oscillospiraceae	g__UCG-005	s__unclassified_UCG-005
ASV_1750653	Bin21	0.00177069	d__Bacteria	p__Firmicutes	c__Clostridia	o__Oscillospirales	f__Oscillospiraceae	g__UCG-005	s__uncultured_Ruminococcaceae
ASV_1842662	Bin21	0.00140567	d__Bacteria	p__Firmicutes	c__Clostridia	o__Oscillospirales	f__Oscillospiraceae	g__UCG-005	s__unclassified_UCG-005
ASV_1843228	Bin21	0.00195086	d__Bacteria	p__Firmicutes	c__Clostridia	o__Oscillospirales	f__Oscillospiraceae	g__UCG-005	s__uncultured_Ruminococcaceae
ASV_1926448	Bin21	0.000581053	d__Bacteria	p__Firmicutes	c__Clostridia	o__Oscillospirales	f__Oscillospiraceae	g__UCG-005	s__uncultured_rumen
ASV_21089	Bin21	0.000471332	d__Bacteria	p__Firmicutes	c__Clostridia	o__Oscillospirales	f__Oscillospiraceae	g__UCG-005	s__unclassified_UCG-005
ASV_386401	Bin21	0.000491839	d__Bacteria	p__Firmicutes	c__Clostridia	o__Oscillospirales	f__Oscillospiraceae	g__UCG-005	s__uncultured_bacterium
ASV_419603	Bin21	0.00170374	d__Bacteria	p__Firmicutes	c__Clostridia	o__Oscillospirales	f__Oscillospiraceae	g__UCG-005	s__uncultured_Ruminococcaceae
ASV_470053	Bin21	0.00160534	d__Bacteria	p__Firmicutes	c__Clostridia	o__Oscillospirales	f__Oscillospiraceae	g__UCG-005	s__uncultured_Ruminococcaceae
ASV_528365	Bin21	0.00128393	d__Bacteria	p__Firmicutes	c__Clostridia	o__Oscillospirales	f__Oscillospiraceae	g__UCG-005	s__uncultured_Ruminococcaceae
ASV_642648	Bin21	0.000160671	d__Bacteria	p__Firmicutes	c__Clostridia	o__Oscillospirales	f__Oscillospiraceae	g__UCG-005	s__uncultured_Ruminococcaceae
ASV_895600	Bin21	0.000177295	d__Bacteria	p__Firmicutes	c__Clostridia	o__Oscillospirales	f__Oscillospiraceae	g__UCG-005	s__uncultured_Ruminococcaceae
ASV_96063	Bin21	0.00030244	d__Bacteria	p__Firmicutes	c__Clostridia	o__Oscillospirales	f__Oscillospiraceae	g__UCG-005	s__uncultured_Ruminococcaceae
ASV_994580	Bin21	0.000246036	d__Bacteria	p__Firmicutes	c__Clostridia	o__Oscillospirales	f__Oscillospiraceae	g__UCG-005	s__unclassified_UCG-005
ASV_1030121	Bin22	0.00194122	d__Bacteria	p__Firmicutes	c__Clostridia	o__Oscillospirales	f__Oscillospiraceae	g__UCG-005	s__uncultured_Ruminococcaceae
ASV_1150251	Bin22	0.00170467	d__Bacteria	p__Firmicutes	c__Clostridia	o__Oscillospirales	f__Oscillospiraceae	g__UCG-005	s__unclassified_UCG-005
ASV_1169641	Bin22	0.000433998	d__Bacteria	p__Firmicutes	c__Clostridia	o__Oscillospirales	f__Oscillospiraceae	g__UCG-005	s__uncultured_Ruminococcaceae
ASV_1305091	Bin22	0.00244813	d__Bacteria	p__Firmicutes	c__Clostridia	o__Oscillospirales	f__Oscillospiraceae	g__UCG-005	s__unclassified_UCG-005
ASV_1523074	Bin22	0.00146569	d__Bacteria	p__Firmicutes	c__Clostridia	o__Oscillospirales	f__Oscillospiraceae	g__UCG-005	s__unclassified_UCG-005
ASV_1529296	Bin22	0.000736535	d__Bacteria	p__Firmicutes	c__Clostridia	o__Oscillospirales	f__Oscillospiraceae	g__UCG-005	s__uncultured_Ruminococcaceae
ASV_336855	Bin22	0.000143287	d__Bacteria	p__Firmicutes	c__Clostridia	o__Oscillospirales	f__Oscillospiraceae	g__UCG-005	s__uncultured_Ruminococcaceae
ASV_52158	Bin22	0.000440428	d__Bacteria	p__Firmicutes	c__Clostridia	o__Oscillospirales	f__Oscillospiraceae	g__UCG-005	s__uncultured_Ruminococcaceae
ASV_565969	Bin22	0.0011784	d__Bacteria	p__Firmicutes	c__Clostridia	o__Oscillospirales	f__Oscillospiraceae	g__UCG-005	s__unclassified_UCG-005
ASV_720572	Bin22	0.000204655	d__Bacteria	p__Firmicutes	c__Clostridia	o__Oscillospirales	f__Oscillospiraceae	g__UCG-005	s__unclassified_UCG-005
ASV_827987	Bin22	0.000638116	d__Bacteria	p__Firmicutes	c__Clostridia	o__Oscillospirales	f__Oscillospiraceae	g__UCG-005	s__unclassified_UCG-005
ASV_929039	Bin22	0.000384212	d__Bacteria	p__Firmicutes	c__Clostridia	o__Oscillospirales	f__Oscillospiraceae	g__UCG-005	s__unclassified_UCG-005
ASV_1080586	Bin23	0.000534387	d__Bacteria	p__Firmicutes	c__Clostridia	o__Oscillospirales	f__UCG-010	g__UCG-010	s__uncultured_rumen
ASV_1094983	Bin23	0.000127563	d__Bacteria	p__Firmicutes	c__Clostridia	o__Oscillospirales	f__UCG-010	g__UCG-010	s__uncultured_organism
ASV_1545224	Bin23	0.00138659	d__Bacteria	p__Firmicutes	c__Clostridia	o__Oscillospirales	f__UCG-010	g__UCG-010	s__uncultured_bacterium
ASV_1773543	Bin23	0.000287267	d__Bacteria	p__Firmicutes	c__Clostridia	o__Oscillospirales	f__UCG-010	g__UCG-010	s__unclassified_UCG-010
ASV_1813644	Bin23	0.0023721	d__Bacteria	p__Firmicutes	c__Clostridia	o__Oscillospirales	f__UCG-010	g__UCG-010	s__uncultured_bacterium
ASV_1882284	Bin23	0.000175802	d__Bacteria	p__Firmicutes	c__Clostridia	o__Oscillospirales	f__UCG-010	g__UCG-010	s__unclassified_UCG-010
ASV_1915517	Bin23	0.00027508	d__Bacteria	p__Firmicutes	c__Clostridia	o__Oscillospirales	f__UCG-010	g__UCG-010	s__uncultured_bacterium
ASV_1955941	Bin23	0.000523195	d__Bacteria	p__Firmicutes	c__Clostridia	o__Oscillospirales	f__UCG-010	g__UCG-010	s__uncultured_bacterium
ASV_2010139	Bin23	0.000343494	d__Bacteria	p__Firmicutes	c__Clostridia	o__Oscillospirales	f__UCG-010	g__UCG-010	s__unclassified_UCG-010
ASV_429791	Bin23	0.000364938	d__Bacteria	p__Firmicutes	c__Clostridia	o__Oscillospirales	f__UCG-010	g__UCG-010	s__uncultured_bacterium
ASV_455211	Bin23	0.000178228	d__Bacteria	p__Firmicutes	c__Clostridia	o__Oscillospirales	f__UCG-010	g__UCG-010	s__unclassified_UCG-010
ASV_122143	Bin24	0.000252125	d__Bacteria	p__Firmicutes	c__Clostridia	o__Oscillospirales	f__UCG-010	g__UCG-010	s__uncultured_bacterium
ASV_1437745	Bin24	0.000202331	d__Bacteria	p__Firmicutes	c__Clostridia	o__Oscillospirales	f__UCG-010	g__UCG-010	s__uncultured_bacterium
ASV_227456	Bin24	0.000227407	d__Bacteria	p__Firmicutes	c__Clostridia	o__Oscillospirales	f__UCG-010	g__UCG-010	s__uncultured_bacterium
ASV_287115	Bin24	0.000148426	d__Bacteria	p__Firmicutes	c__Clostridia	o__Oscillospirales	f__UCG-010	g__UCG-010	s__uncultured_bacterium
ASV_314031	Bin24	0.000358175	d__Bacteria	p__Firmicutes	c__Clostridia	o__Oscillospirales	f__UCG-010	g__UCG-010	s__uncultured_bacterium
ASV_849756	Bin24	0.000142242	d__Bacteria	p__Firmicutes	c__Clostridia	o__Oscillospirales	f__UCG-010	g__UCG-010	s__uncultured_bacterium
ASV_1031689	Bin25	0.000155796	d__Bacteria	p__Firmicutes	c__Clostridia	o__Oscillospirales	f__UCG-010	g__UCG-010	s__uncultured_bacterium
ASV_104999	Bin25	0.00013455	d__Bacteria	p__Firmicutes	c__Clostridia	o__Oscillospirales	f__UCG-010	g__UCG-010	s__uncultured_Ruminococcaceae
ASV_1156698	Bin25	0.000214566	d__Bacteria	p__Firmicutes	c__Clostridia	o__Oscillospirales	f__UCG-010	g__UCG-010	s__uncultured_bacterium
ASV_1440416	Bin25	0.0013604	d__Bacteria	p__Firmicutes	c__Clostridia	o__Oscillospirales	f__UCG-010	g__UCG-010	s__unclassified_UCG-010
ASV_2047400	Bin25	0.000375473	d__Bacteria	p__Firmicutes	c__Clostridia	o__Oscillospirales	f__UCG-010	g__UCG-010	s__uncultured_bacterium
ASV_534408	Bin25	0.000136335	d__Bacteria	p__Firmicutes	c__Clostridia	o__Oscillospirales	f__UCG-010	g__UCG-010	s__uncultured_Ruminococcaceae
ASV_689354	Bin25	0.000266993	d__Bacteria	p__Firmicutes	c__Clostridia	o__Oscillospirales	f__UCG-010	g__UCG-010	s__uncultured_Ruminococcaceae
ASV_898245	Bin25	0.000904053	d__Bacteria	p__Firmicutes	c__Clostridia	o__Oscillospirales	f__UCG-010	g__UCG-010	s__uncultured_Ruminococcaceae
ASV_901043	Bin25	0.000239264	d__Bacteria	p__Firmicutes	c__Clostridia	o__Oscillospirales	f__UCG-010	g__UCG-010	s__unclassified_UCG-010
ASV_953773	Bin25	0.00189884	d__Bacteria	p__Firmicutes	c__Clostridia	o__Oscillospirales	f__UCG-010	g__UCG-010	s__uncultured_Ruminococcaceae
ASV_105875	Bin26	0.000148499	d__Bacteria	p__Firmicutes	c__Clostridia	o__Oscillospirales	f__UCG-010	g__UCG-010	s__uncultured_Ruminococcaceae
ASV_1180220	Bin26	0.000149801	d__Bacteria	p__Firmicutes	c__Clostridia	o__Oscillospirales	f__UCG-010	g__UCG-010	s__uncultured_bacterium
ASV_1503723	Bin26	0.000201544	d__Bacteria	p__Firmicutes	c__Clostridia	o__Oscillospirales	f__UCG-010	g__UCG-010	s__unclassified_UCG-010
ASV_1765169	Bin26	0.000211969	d__Bacteria	p__Firmicutes	c__Clostridia	o__Oscillospirales	f__UCG-010	g__UCG-010	s__unclassified_UCG-010
ASV_1832936	Bin26	0.00018384	d__Bacteria	p__Firmicutes	c__Clostridia	o__Oscillospirales	f__UCG-010	g__UCG-010	s__unclassified_UCG-010
ASV_2017842	Bin26	0.000213754	d__Bacteria	p__Firmicutes	c__Clostridia	o__Oscillospirales	f__UCG-010	g__UCG-010	s__uncultured_bacterium
ASV_299997	Bin26	0.00018063	d__Bacteria	p__Firmicutes	c__Clostridia	o__Oscillospirales	f__UCG-010	g__UCG-010	s__uncultured_bacterium
ASV_452577	Bin26	0.000450529	d__Bacteria	p__Firmicutes	c__Clostridia	o__Oscillospirales	f__UCG-010	g__UCG-010	s__unclassified_UCG-010
ASV_807248	Bin26	0.000268211	d__Bacteria	p__Firmicutes	c__Clostridia	o__Oscillospirales	f__UCG-010	g__UCG-010	s__unclassified_UCG-010
ASV_1363691	Bin27	0.000342018	d__Bacteria	p__Firmicutes	c__Clostridia	o__Oscillospirales	f__UCG-010	g__UCG-010	s__unclassified_UCG-010
ASV_1378255	Bin27	0.000375601	d__Bacteria	p__Firmicutes	c__Clostridia	o__Oscillospirales	f__UCG-010	g__UCG-010	s__unclassified_UCG-010
ASV_1421240	Bin27	0.000382173	d__Bacteria	p__Firmicutes	c__Clostridia	o__Oscillospirales	f__UCG-010	g__UCG-010	s__uncultured_Ruminococcaceae
ASV_1461382	Bin27	0.000258383	d__Bacteria	p__Firmicutes	c__Clostridia	o__Oscillospirales	f__UCG-010	g__UCG-010	s__uncultured_bacterium
ASV_1532175	Bin27	0.000199363	d__Bacteria	p__Firmicutes	c__Clostridia	o__Oscillospirales	f__UCG-010	g__UCG-010	s__uncultured_bacterium
ASV_154655	Bin27	0.000134059	d__Bacteria	p__Firmicutes	c__Clostridia	o__Oscillospirales	f__UCG-010	g__UCG-010	s__unclassified_UCG-010
ASV_473924	Bin27	0.000168917	d__Bacteria	p__Firmicutes	c__Clostridia	o__Oscillospirales	f__UCG-010	g__UCG-010	s__unclassified_UCG-010
ASV_587369	Bin27	0.000128564	d__Bacteria	p__Firmicutes	c__Clostridia	o__Oscillospirales	f__UCG-010	g__UCG-010	s__uncultured_bacterium
ASV_765532	Bin27	0.000274993	d__Bacteria	p__Firmicutes	c__Clostridia	o__Oscillospirales	f__UCG-010	g__UCG-010	s__uncultured_bacterium
ASV_84802	Bin27	0.000157198	d__Bacteria	p__Firmicutes	c__Clostridia	o__Oscillospirales	f__UCG-010	g__UCG-010	s__uncultured_bacterium
ASV_93047	Bin27	0.00018185	d__Bacteria	p__Firmicutes	c__Clostridia	o__Oscillospirales	f__UCG-010	g__UCG-010	s__uncultured_bacterium
ASV_1370950	Bin28	0.000656921	d__Bacteria	p__Firmicutes	c__Clostridia	o__Oscillospirales	f__UCG-010	g__UCG-010	s__uncultured_bacterium
ASV_1430835	Bin28	0.00059999	d__Bacteria	p__Firmicutes	c__Clostridia	o__Oscillospirales	f__UCG-010	g__UCG-010	s__uncultured_bacterium
ASV_2022275	Bin28	0.000329221	d__Bacteria	p__Firmicutes	c__Clostridia	o__Oscillospirales	f__UCG-010	g__UCG-010	s__uncultured_bacterium
ASV_478426	Bin28	0.000133997	d__Bacteria	p__Firmicutes	c__Clostridia	o__Oscillospirales	f__UCG-010	g__UCG-010	s__unclassified_UCG-010
ASV_645782	Bin28	0.000181302	d__Bacteria	p__Firmicutes	c__Clostridia	o__Oscillospirales	f__UCG-010	g__UCG-010	s__uncultured_Ruminococcaceae
ASV_664550	Bin28	0.000164699	d__Bacteria	p__Firmicutes	c__Clostridia	o__Oscillospirales	f__UCG-010	g__UCG-010	s__uncultured_Ruminococcaceae
ASV_741797	Bin28	0.000336278	d__Bacteria	p__Firmicutes	c__Clostridia	o__Oscillospirales	f__UCG-010	g__UCG-010	s__uncultured_Ruminococcaceae
ASV_928951	Bin28	0.000186934	d__Bacteria	p__Firmicutes	c__Clostridia	o__Oscillospirales	f__UCG-010	g__UCG-010	s__uncultured_bacterium
ASV_938556	Bin28	0.000160362	d__Bacteria	p__Firmicutes	c__Clostridia	o__Oscillospirales	f__UCG-010	g__UCG-010	s__unclassified_UCG-010
ASV_1022953	Bin29	0.000132097	d__Bacteria	p__Firmicutes	c__Clostridia	o__Oscillospirales	f__UCG-010	g__UCG-010	s__unclassified_UCG-010
ASV_1059596	Bin29	0.000250546	d__Bacteria	p__Firmicutes	c__Clostridia	o__Oscillospirales	f__UCG-010	g__UCG-010	s__unclassified_UCG-010
ASV_116613	Bin29	0.000192594	d__Bacteria	p__Firmicutes	c__Clostridia	o__Oscillospirales	f__UCG-010	g__UCG-010	s__uncultured_Ruminococcaceae
ASV_1290213	Bin29	0.000168344	d__Bacteria	p__Firmicutes	c__Clostridia	o__Oscillospirales	f__UCG-010	g__UCG-010	s__unclassified_UCG-010
ASV_1758529	Bin29	0.000378054	d__Bacteria	p__Firmicutes	c__Clostridia	o__Oscillospirales	f__UCG-010	g__UCG-010	s__uncultured_bacterium
ASV_1774453	Bin29	0.00020103	d__Bacteria	p__Firmicutes	c__Clostridia	o__Oscillospirales	f__UCG-010	g__UCG-010	s__unclassified_UCG-010
ASV_333295	Bin29	0.000704555	d__Bacteria	p__Firmicutes	c__Clostridia	o__Oscillospirales	f__UCG-010	g__UCG-010	s__uncultured_bacterium
ASV_384033	Bin29	0.00018891	d__Bacteria	p__Firmicutes	c__Clostridia	o__Oscillospirales	f__UCG-010	g__UCG-010	s__unclassified_UCG-010
ASV_390298	Bin29	0.000249993	d__Bacteria	p__Firmicutes	c__Clostridia	o__Oscillospirales	f__UCG-010	g__UCG-010	s__uncultured_bacterium
ASV_422841	Bin29	0.000147269	d__Bacteria	p__Firmicutes	c__Clostridia	o__Oscillospirales	f__UCG-010	g__UCG-010	s__uncultured_Ruminococcaceae
ASV_663477	Bin29	0.000273547	d__Bacteria	p__Firmicutes	c__Clostridia	o__Oscillospirales	f__UCG-010	g__UCG-010	s__uncultured_bacterium
ASV_673454	Bin29	0.000188694	d__Bacteria	p__Firmicutes	c__Clostridia	o__Oscillospirales	f__UCG-010	g__UCG-010	s__unclassified_UCG-010
ASV_685529	Bin29	0.000541498	d__Bacteria	p__Firmicutes	c__Clostridia	o__Oscillospirales	f__UCG-010	g__UCG-010	s__uncultured_bacterium
ASV_1454591	Bin3	0.000303375	d__Bacteria	p__Firmicutes	c__Clostridia	o__Oscillospirales	f__Ruminococcaceae	g__uncultured	s__uncultured_bacterium
ASV_207954	Bin3	0.000153443	d__Bacteria	p__Firmicutes	c__Clostridia	o__Oscillospirales	f__Ruminococcaceae	g__uncultured	s__uncultured_bacterium
ASV_217245	Bin3	0.000220111	d__Bacteria	p__Firmicutes	c__Clostridia	o__Oscillospirales	f__Ruminococcaceae	g__uncultured	s__uncultured_bacterium
ASV_290134	Bin3	0.000221044	d__Bacteria	p__Firmicutes	c__Clostridia	o__Oscillospirales	f__Ruminococcaceae	g__uncultured	s__uncultured_bacterium
ASV_438752	Bin3	0.000574414	d__Bacteria	p__Firmicutes	c__Clostridia	o__Oscillospirales	f__Ruminococcaceae	g__uncultured	s__uncultured_bacterium
ASV_555118	Bin3	0.000186024	d__Bacteria	p__Firmicutes	c__Clostridia	o__Oscillospirales	f__Ruminococcaceae	g__uncultured	s__uncultured_bacterium
ASV_650513	Bin3	0.000165367	d__Bacteria	p__Firmicutes	c__Clostridia	o__Oscillospirales	f__Ruminococcaceae	g__uncultured	s__uncultured_bacterium
ASV_81631	Bin3	0.00102621	d__Bacteria	p__Firmicutes	c__Clostridia	o__Oscillospirales	f__Ruminococcaceae	g__uncultured	s__uncultured_bacterium
ASV_1039586	Bin30	0.00073384	d__Bacteria	p__Firmicutes	c__Clostridia	o__Oscillospirales	f__UCG-010	g__UCG-010	s__uncultured_Ruminococcaceae
ASV_1182609	Bin30	0.000193558	d__Bacteria	p__Firmicutes	c__Clostridia	o__Oscillospirales	f__UCG-010	g__UCG-010	s__uncultured_bacterium
ASV_1292543	Bin30	0.000525414	d__Bacteria	p__Firmicutes	c__Clostridia	o__Oscillospirales	f__UCG-010	g__UCG-010	s__uncultured_Ruminococcaceae
ASV_1298570	Bin30	0.000269804	d__Bacteria	p__Firmicutes	c__Clostridia	o__Oscillospirales	f__UCG-010	g__UCG-010	s__uncultured_bacterium
ASV_1396753	Bin30	0.000198272	d__Bacteria	p__Firmicutes	c__Clostridia	o__Oscillospirales	f__UCG-010	g__UCG-010	s__uncultured_Ruminococcaceae
ASV_1488486	Bin30	0.000144238	d__Bacteria	p__Firmicutes	c__Clostridia	o__Oscillospirales	f__UCG-010	g__UCG-010	s__unclassified_UCG-010
ASV_1674512	Bin30	0.00032205	d__Bacteria	p__Firmicutes	c__Clostridia	o__Oscillospirales	f__UCG-010	g__UCG-010	s__uncultured_Ruminococcaceae
ASV_1786788	Bin30	0.00027072	d__Bacteria	p__Firmicutes	c__Clostridia	o__Oscillospirales	f__UCG-010	g__UCG-010	s__uncultured_Ruminococcaceae
ASV_1917378	Bin30	0.000286437	d__Bacteria	p__Firmicutes	c__Clostridia	o__Oscillospirales	f__UCG-010	g__UCG-010	s__uncultured_Ruminococcaceae
ASV_393841	Bin30	0.00137338	d__Bacteria	p__Firmicutes	c__Clostridia	o__Oscillospirales	f__UCG-010	g__UCG-010	s__uncultured_Ruminococcaceae
ASV_42723	Bin30	0.000290885	d__Bacteria	p__Firmicutes	c__Clostridia	o__Oscillospirales	f__UCG-010	g__UCG-010	s__unclassified_UCG-010
ASV_733588	Bin30	0.000325109	d__Bacteria	p__Firmicutes	c__Clostridia	o__Oscillospirales	f__UCG-010	g__UCG-010	s__unclassified_UCG-010
ASV_776742	Bin30	0.000176693	d__Bacteria	p__Firmicutes	c__Clostridia	o__Oscillospirales	f__UCG-010	g__UCG-010	s__uncultured_Ruminococcaceae
ASV_1257949	Bin31	0.000169264	d__Bacteria	p__Firmicutes	c__Clostridia	o__Oscillospirales	f__UCG-010	g__UCG-010	s__uncultured_bacterium
ASV_1352934	Bin31	0.000151909	d__Bacteria	p__Firmicutes	c__Clostridia	o__Oscillospirales	f__UCG-010	g__UCG-010	s__unclassified_UCG-010
ASV_1440362	Bin31	0.000174542	d__Bacteria	p__Firmicutes	c__Clostridia	o__Oscillospirales	f__UCG-010	g__UCG-010	s__uncultured_bacterium
ASV_1601096	Bin31	0.000222898	d__Bacteria	p__Firmicutes	c__Clostridia	o__Oscillospirales	f__UCG-010	g__UCG-010	s__uncultured_bacterium
ASV_1827845	Bin31	0.000282454	d__Bacteria	p__Firmicutes	c__Clostridia	o__Oscillospirales	f__UCG-010	g__UCG-010	s__uncultured_Ruminococcaceae
ASV_325719	Bin31	0.000215682	d__Bacteria	p__Firmicutes	c__Clostridia	o__Oscillospirales	f__UCG-010	g__UCG-010	s__uncultured_bacterium
ASV_926042	Bin31	0.000346954	d__Bacteria	p__Firmicutes	c__Clostridia	o__Oscillospirales	f__UCG-010	g__UCG-010	s__uncultured_bacterium
ASV_1061439	Bin32	0.000224022	d__Bacteria	p__Firmicutes	c__Clostridia	o__Oscillospirales	f__UCG-010	g__UCG-010	s__uncultured_Ruminococcaceae
ASV_1187045	Bin32	0.000285332	d__Bacteria	p__Firmicutes	c__Clostridia	o__Oscillospirales	f__UCG-010	g__UCG-010	s__uncultured_bacterium
ASV_1288328	Bin32	0.000250888	d__Bacteria	p__Firmicutes	c__Clostridia	o__Oscillospirales	f__UCG-010	g__UCG-010	s__uncultured_bacterium
ASV_1713979	Bin32	0.000151076	d__Bacteria	p__Firmicutes	c__Clostridia	o__Oscillospirales	f__UCG-010	g__UCG-010	s__unclassified_UCG-010
ASV_1798001	Bin32	0.000374704	d__Bacteria	p__Firmicutes	c__Clostridia	o__Oscillospirales	f__UCG-010	g__UCG-010	s__uncultured_bacterium
ASV_1937198	Bin32	0.000264329	d__Bacteria	p__Firmicutes	c__Clostridia	o__Oscillospirales	f__UCG-010	g__UCG-010	s__uncultured_Ruminococcaceae
ASV_2115434	Bin32	0.000342286	d__Bacteria	p__Firmicutes	c__Clostridia	o__Oscillospirales	f__UCG-010	g__UCG-010	s__uncultured_bacterium
ASV_322073	Bin32	0.000239813	d__Bacteria	p__Firmicutes	c__Clostridia	o__Oscillospirales	f__UCG-010	g__UCG-010	s__unclassified_UCG-010
ASV_442253	Bin32	0.000161992	d__Bacteria	p__Firmicutes	c__Clostridia	o__Oscillospirales	f__UCG-010	g__UCG-010	s__uncultured_bacterium
ASV_858687	Bin32	0.000157501	d__Bacteria	p__Firmicutes	c__Clostridia	o__Oscillospirales	f__UCG-010	g__UCG-010	s__unclassified_UCG-010
ASV_1035335	Bin33	0.000330281	d__Bacteria	p__Firmicutes	c__Clostridia	o__Oscillospirales	f__UCG-010	g__UCG-010	s__unclassified_UCG-010
ASV_1148964	Bin33	0.00148171	d__Bacteria	p__Firmicutes	c__Clostridia	o__Oscillospirales	f__UCG-010	g__UCG-010	s__uncultured_Ruminococcaceae
ASV_1426108	Bin33	0.000161042	d__Bacteria	p__Firmicutes	c__Clostridia	o__Oscillospirales	f__UCG-010	g__UCG-010	s__uncultured_bacterium
ASV_158494	Bin33	0.000504611	d__Bacteria	p__Firmicutes	c__Clostridia	o__Oscillospirales	f__UCG-010	g__UCG-010	s__uncultured_bacterium
ASV_2001082	Bin33	0.000192079	d__Bacteria	p__Firmicutes	c__Clostridia	o__Oscillospirales	f__UCG-010	g__UCG-010	s__uncultured_Ruminococcaceae
ASV_2021940	Bin33	0.000143778	d__Bacteria	p__Firmicutes	c__Clostridia	o__Oscillospirales	f__UCG-010	g__UCG-010	s__uncultured_bacterium
ASV_2091348	Bin33	0.000845615	d__Bacteria	p__Firmicutes	c__Clostridia	o__Oscillospirales	f__UCG-010	g__UCG-010	s__unclassified_UCG-010
ASV_25434	Bin33	0.000147774	d__Bacteria	p__Firmicutes	c__Clostridia	o__Oscillospirales	f__UCG-010	g__UCG-010	s__uncultured_bacterium
ASV_64367	Bin33	0.000169578	d__Bacteria	p__Firmicutes	c__Clostridia	o__Oscillospirales	f__UCG-010	g__UCG-010	s__uncultured_bacterium
ASV_726430	Bin33	0.000191518	d__Bacteria	p__Firmicutes	c__Clostridia	o__Oscillospirales	f__UCG-010	g__UCG-010	s__uncultured_bacterium
ASV_814681	Bin33	0.000152114	d__Bacteria	p__Firmicutes	c__Clostridia	o__Oscillospirales	f__UCG-010	g__UCG-010	s__unclassified_UCG-010
ASV_1294979	Bin34	0.00157376	d__Bacteria	p__Firmicutes	c__Clostridia	o__Lachnospirales	f__Lachnospiraceae	g__Dorea	s__uncultured_Lachnospiraceae
ASV_1483749	Bin34	0.00108865	d__Bacteria	p__Firmicutes	c__Clostridia	o__Lachnospirales	f__Lachnospiraceae	g__unclassified_Lachnospiraceae	s__unclassified_Lachnospiraceae
ASV_16945	Bin34	0.000232918	d__Bacteria	p__Firmicutes	c__Clostridia	o__Lachnospirales	f__Lachnospiraceae	g__Dorea	s__uncultured_bacterium
ASV_1890010	Bin34	0.000348377	d__Bacteria	p__Firmicutes	c__Clostridia	o__Lachnospirales	f__Lachnospiraceae	g__Dorea	s__unclassified_Dorea
ASV_274583	Bin34	0.000133277	d__Bacteria	p__Firmicutes	c__Clostridia	o__Lachnospirales	f__Lachnospiraceae	g__Dorea	s__uncultured_Lachnospiraceae
ASV_600755	Bin34	0.000161681	d__Bacteria	p__Firmicutes	c__Clostridia	o__Lachnospirales	f__Lachnospiraceae	g__Dorea	s__unclassified_Dorea
ASV_1589004	Bin35	0.000266545	d__Bacteria	p__Firmicutes	c__Clostridia	o__Lachnospirales	f__Lachnospiraceae	g__unclassified_Lachnospiraceae	s__unclassified_Lachnospiraceae
ASV_1950327	Bin35	0.000163613	d__Bacteria	p__Firmicutes	c__Clostridia	o__Lachnospirales	f__Lachnospiraceae	g__Blautia	s__unclassified_Blautia
ASV_619494	Bin35	0.000144579	d__Bacteria	p__Firmicutes	c__Clostridia	o__Lachnospirales	f__Lachnospiraceae	g__Blautia	s__unclassified_Blautia
ASV_867162	Bin35	0.00237483	d__Bacteria	p__Firmicutes	c__Clostridia	o__Lachnospirales	f__Lachnospiraceae	g__Blautia	s__unclassified_Blautia
ASV_868662	Bin35	0.000159924	d__Bacteria	p__Firmicutes	c__Clostridia	o__Lachnospirales	f__Lachnospiraceae	g__Marvinbryantia	s__uncultured_bacterium
ASV_89005	Bin35	0.000204833	d__Bacteria	p__Firmicutes	c__Clostridia	o__Lachnospirales	f__Lachnospiraceae	g__Blautia	s__uncultured_bacterium
ASV_1429429	Bin36	0.000141024	d__Bacteria	p__Firmicutes	c__Clostridia	o__Lachnospirales	f__Lachnospiraceae	g__Blautia	s__unclassified_Blautia
ASV_1438259	Bin36	0.000593354	d__Bacteria	p__Firmicutes	c__Clostridia	o__Lachnospirales	f__Lachnospiraceae	g__Blautia	s__uncultured_Lachnospiraceae
ASV_2009199	Bin36	0.000435525	d__Bacteria	p__Firmicutes	c__Clostridia	o__Lachnospirales	f__Lachnospiraceae	g__Blautia	s__unclassified_Blautia
ASV_2047888	Bin36	0.000496963	d__Bacteria	p__Firmicutes	c__Clostridia	o__Lachnospirales	f__Lachnospiraceae	g__Blautia	s__unclassified_Blautia
ASV_413127	Bin36	0.000307097	d__Bacteria	p__Firmicutes	c__Clostridia	o__Lachnospirales	f__Lachnospiraceae	g__Blautia	s__Ruminococcus_sp.
ASV_1139222	Bin37	0.000330254	d__Bacteria	p__Firmicutes	c__Clostridia	o__Lachnospirales	f__Lachnospiraceae	g__unclassified_Lachnospiraceae	s__unclassified_Lachnospiraceae
ASV_1235481	Bin37	0.000366635	d__Bacteria	p__Firmicutes	c__Clostridia	o__Lachnospirales	f__Lachnospiraceae	g__Lachnospiraceae_AC2044_group	s__unclassified_Lachnospiraceae_AC2044_group
ASV_1244593	Bin37	0.000217815	d__Bacteria	p__Firmicutes	c__Clostridia	o__Lachnospirales	f__Lachnospiraceae	g__unclassified_Lachnospiraceae	s__unclassified_Lachnospiraceae
ASV_129974	Bin37	0.000170026	d__Bacteria	p__Firmicutes	c__Clostridia	o__Lachnospirales	f__Lachnospiraceae	g__Lachnospiraceae_AC2044_group	s__uncultured_bacterium
ASV_1344045	Bin37	0.000308718	d__Bacteria	p__Firmicutes	c__Clostridia	o__Lachnospirales	f__Lachnospiraceae	g__unclassified_Lachnospiraceae	s__unclassified_Lachnospiraceae
ASV_1947187	Bin37	0.000130556	d__Bacteria	p__Firmicutes	c__Clostridia	o__Lachnospirales	f__Lachnospiraceae	g__Lachnospiraceae_NK4A136_group	s__uncultured_Lachnospiraceae
ASV_234704	Bin37	0.000169639	d__Bacteria	p__Firmicutes	c__Clostridia	o__Lachnospirales	f__Lachnospiraceae	g__unclassified_Lachnospiraceae	s__unclassified_Lachnospiraceae
ASV_301819	Bin37	0.000248526	d__Bacteria	p__Firmicutes	c__Clostridia	o__Lachnospirales	f__Lachnospiraceae	g__unclassified_Lachnospiraceae	s__unclassified_Lachnospiraceae
ASV_353325	Bin37	0.000298517	d__Bacteria	p__Firmicutes	c__Clostridia	o__Lachnospirales	f__Lachnospiraceae	g__Lachnospiraceae_AC2044_group	s__uncultured_bacterium
ASV_630948	Bin37	0.000365399	d__Bacteria	p__Firmicutes	c__Clostridia	o__Lachnospirales	f__Lachnospiraceae	g__unclassified_Lachnospiraceae	s__unclassified_Lachnospiraceae
ASV_632897	Bin37	0.000145522	d__Bacteria	p__Firmicutes	c__Clostridia	o__Lachnospirales	f__Lachnospiraceae	g__Lachnospiraceae_NK4A136_group	s__unclassified_Lachnospiraceae_NK4A136_group
ASV_645459	Bin37	0.000272047	d__Bacteria	p__Firmicutes	c__Clostridia	o__Lachnospirales	f__Lachnospiraceae	g__Lachnospiraceae_AC2044_group	s__uncultured_bacterium
ASV_720056	Bin37	0.000132917	d__Bacteria	p__Firmicutes	c__Clostridia	o__Lachnospirales	f__Lachnospiraceae	g__unclassified_Lachnospiraceae	s__unclassified_Lachnospiraceae
ASV_1297813	Bin38	0.00081281	d__Bacteria	p__Firmicutes	c__Clostridia	o__Lachnospirales	f__Lachnospiraceae	g__unclassified_Lachnospiraceae	s__unclassified_Lachnospiraceae
ASV_1313582	Bin38	0.000229265	d__Bacteria	p__Firmicutes	c__Clostridia	o__Lachnospirales	f__Lachnospiraceae	g__unclassified_Lachnospiraceae	s__unclassified_Lachnospiraceae
ASV_1331702	Bin38	0.000179639	d__Bacteria	p__Firmicutes	c__Clostridia	o__Lachnospirales	f__Lachnospiraceae	g__unclassified_Lachnospiraceae	s__unclassified_Lachnospiraceae
ASV_1725752	Bin38	0.000322309	d__Bacteria	p__Firmicutes	c__Clostridia	o__Lachnospirales	f__Lachnospiraceae	g__unclassified_Lachnospiraceae	s__unclassified_Lachnospiraceae
ASV_1864040	Bin38	0.000123166	d__Bacteria	p__Firmicutes	c__Clostridia	o__Lachnospirales	f__Lachnospiraceae	g__unclassified_Lachnospiraceae	s__unclassified_Lachnospiraceae
ASV_1870361	Bin38	0.00269485	d__Bacteria	p__Firmicutes	c__Clostridia	o__Lachnospirales	f__Lachnospiraceae	g__unclassified_Lachnospiraceae	s__unclassified_Lachnospiraceae
ASV_2007926	Bin38	0.00013134	d__Bacteria	p__Firmicutes	c__Clostridia	o__Lachnospirales	f__Lachnospiraceae	g__unclassified_Lachnospiraceae	s__unclassified_Lachnospiraceae
ASV_325851	Bin38	0.000216786	d__Bacteria	p__Firmicutes	c__Clostridia	o__Lachnospirales	f__Lachnospiraceae	g__unclassified_Lachnospiraceae	s__unclassified_Lachnospiraceae
ASV_489844	Bin38	0.000183654	d__Bacteria	p__Firmicutes	c__Clostridia	o__Lachnospirales	f__Lachnospiraceae	g__unclassified_Lachnospiraceae	s__unclassified_Lachnospiraceae
ASV_794496	Bin38	0.000744333	d__Bacteria	p__Firmicutes	c__Clostridia	o__Lachnospirales	f__Lachnospiraceae	g__unclassified_Lachnospiraceae	s__unclassified_Lachnospiraceae
ASV_1157732	Bin39	0.000244349	d__Bacteria	p__Firmicutes	c__Clostridia	o__Lachnospirales	f__Lachnospiraceae	g__unclassified_Lachnospiraceae	s__unclassified_Lachnospiraceae
ASV_1743811	Bin39	0.000139561	d__Bacteria	p__Firmicutes	c__Clostridia	o__Lachnospirales	f__Lachnospiraceae	g__unclassified_Lachnospiraceae	s__unclassified_Lachnospiraceae
ASV_1963559	Bin39	0.00038296	d__Bacteria	p__Firmicutes	c__Clostridia	o__Lachnospirales	f__Lachnospiraceae	g__unclassified_Lachnospiraceae	s__unclassified_Lachnospiraceae
ASV_242354	Bin39	0.000284973	d__Bacteria	p__Firmicutes	c__Clostridia	o__Lachnospirales	f__Lachnospiraceae	g__unclassified_Lachnospiraceae	s__unclassified_Lachnospiraceae
ASV_826942	Bin39	0.000187386	d__Bacteria	p__Firmicutes	c__Clostridia	o__Lachnospirales	f__Lachnospiraceae	g__unclassified_Lachnospiraceae	s__unclassified_Lachnospiraceae
ASV_1030843	Bin4	0.000278757	d__Bacteria	p__Firmicutes	c__Clostridia	o__Monoglobales	f__Monoglobaceae	g__Monoglobus	s__uncultured_bacterium
ASV_1057008	Bin4	0.000374857	d__Bacteria	p__Firmicutes	c__Clostridia	o__Monoglobales	f__Monoglobaceae	g__Monoglobus	s__uncultured_Clostridiaceae
ASV_1256022	Bin4	0.000156169	d__Bacteria	p__Firmicutes	c__Clostridia	o__Monoglobales	f__Monoglobaceae	g__Monoglobus	s__uncultured_bacterium
ASV_1799453	Bin4	0.000256742	d__Bacteria	p__Firmicutes	c__Clostridia	o__Monoglobales	f__Monoglobaceae	g__Monoglobus	s__uncultured_Clostridiaceae
ASV_1806281	Bin4	0.000206009	d__Bacteria	p__Firmicutes	c__Clostridia	o__Monoglobales	f__Monoglobaceae	g__Monoglobus	s__uncultured_bacterium
ASV_283464	Bin4	0.000376261	d__Bacteria	p__Firmicutes	c__Clostridia	o__Monoglobales	f__Monoglobaceae	g__Monoglobus	s__unclassified_Monoglobus
ASV_31995	Bin4	0.000429241	d__Bacteria	p__Firmicutes	c__Clostridia	o__Monoglobales	f__Monoglobaceae	g__Monoglobus	s__uncultured_Clostridiales
ASV_329328	Bin4	0.000179809	d__Bacteria	p__Firmicutes	c__Clostridia	o__Monoglobales	f__Monoglobaceae	g__Monoglobus	s__unclassified_Monoglobus
ASV_766329	Bin4	0.000967065	d__Bacteria	p__Firmicutes	c__Clostridia	o__Monoglobales	f__Monoglobaceae	g__Monoglobus	s__uncultured_Firmicutes
ASV_1176081	Bin40	0.000167951	d__Bacteria	p__Firmicutes	c__Clostridia	o__Lachnospirales	f__Lachnospiraceae	g__Lachnospiraceae_AC2044_group	s__uncultured_bacterium
ASV_1332592	Bin40	0.000153667	d__Bacteria	p__Firmicutes	c__Clostridia	o__Lachnospirales	f__Lachnospiraceae	g__[Ruminococcus]_gauvreauii_group	s__unclassified_[Ruminococcus]_gauvreauii_group
ASV_1365162	Bin40	0.00521256	d__Bacteria	p__Firmicutes	c__Clostridia	o__Lachnospirales	f__Lachnospiraceae	g__Lachnospiraceae_AC2044_group	s__uncultured_bacterium
ASV_1384507	Bin40	0.0005693	d__Bacteria	p__Firmicutes	c__Clostridia	o__Lachnospirales	f__Lachnospiraceae	g__unclassified_Lachnospiraceae	s__unclassified_Lachnospiraceae
ASV_1402634	Bin40	0.000144813	d__Bacteria	p__Firmicutes	c__Clostridia	o__Lachnospirales	f__Lachnospiraceae	g__unclassified_Lachnospiraceae	s__unclassified_Lachnospiraceae
ASV_1637070	Bin40	0.000252503	d__Bacteria	p__Firmicutes	c__Clostridia	o__Lachnospirales	f__Lachnospiraceae	g__unclassified_Lachnospiraceae	s__unclassified_Lachnospiraceae
ASV_1740143	Bin40	0.000232274	d__Bacteria	p__Firmicutes	c__Clostridia	o__Lachnospirales	f__Lachnospiraceae	g__unclassified_Lachnospiraceae	s__unclassified_Lachnospiraceae
ASV_1782645	Bin40	0.00090697	d__Bacteria	p__Firmicutes	c__Clostridia	o__Lachnospirales	f__Lachnospiraceae	g__unclassified_Lachnospiraceae	s__unclassified_Lachnospiraceae
ASV_1908686	Bin40	0.000152937	d__Bacteria	p__Firmicutes	c__Clostridia	o__Lachnospirales	f__Lachnospiraceae	g__unclassified_Lachnospiraceae	s__unclassified_Lachnospiraceae
ASV_1913297	Bin40	0.00126079	d__Bacteria	p__Firmicutes	c__Clostridia	o__Lachnospirales	f__Lachnospiraceae	g__Lachnospiraceae_NK4A136_group	s__unclassified_Lachnospiraceae_NK4A136_group
ASV_336152	Bin40	0.00015377	d__Bacteria	p__Firmicutes	c__Clostridia	o__Lachnospirales	f__Lachnospiraceae	g__unclassified_Lachnospiraceae	s__unclassified_Lachnospiraceae
ASV_493742	Bin40	0.000147059	d__Bacteria	p__Firmicutes	c__Clostridia	o__Lachnospirales	f__Lachnospiraceae	g__Eisenbergiella	s__uncultured_bacterium
ASV_540123	Bin40	0.000440097	d__Bacteria	p__Firmicutes	c__Clostridia	o__Lachnospirales	f__Lachnospiraceae	g__unclassified_Lachnospiraceae	s__unclassified_Lachnospiraceae
ASV_566091	Bin40	0.000151914	d__Bacteria	p__Firmicutes	c__Clostridia	o__Lachnospirales	f__Lachnospiraceae	g__unclassified_Lachnospiraceae	s__unclassified_Lachnospiraceae
ASV_665601	Bin40	0.000752831	d__Bacteria	p__Firmicutes	c__Clostridia	o__Lachnospirales	f__Lachnospiraceae	g__unclassified_Lachnospiraceae	s__unclassified_Lachnospiraceae
ASV_880089	Bin40	0.000174714	d__Bacteria	p__Firmicutes	c__Clostridia	o__Lachnospirales	f__Lachnospiraceae	g__unclassified_Lachnospiraceae	s__unclassified_Lachnospiraceae
ASV_930629	Bin40	0.00305555	d__Bacteria	p__Firmicutes	c__Clostridia	o__Lachnospirales	f__Lachnospiraceae	g__unclassified_Lachnospiraceae	s__unclassified_Lachnospiraceae
ASV_973288	Bin40	0.00053712	d__Bacteria	p__Firmicutes	c__Clostridia	o__Lachnospirales	f__Lachnospiraceae	g__Lachnospiraceae_NK4A136_group	s__unclassified_Lachnospiraceae_NK4A136_group
ASV_1114401	Bin41	0.000286846	d__Bacteria	p__Firmicutes	c__Clostridia	o__Lachnospirales	f__Lachnospiraceae	g__Lachnospiraceae_NK3A20_group	s__unclassified_Lachnospiraceae_NK3A20_group
ASV_1138941	Bin41	0.00029298	d__Bacteria	p__Firmicutes	c__Clostridia	o__Lachnospirales	f__Lachnospiraceae	g__Lachnospiraceae_AC2044_group	s__uncultured_bacterium
ASV_132823	Bin41	0.000152164	d__Bacteria	p__Firmicutes	c__Clostridia	o__Lachnospirales	f__Lachnospiraceae	g__Syntrophococcus	s__uncultured_bacterium
ASV_1409916	Bin41	0.00013248	d__Bacteria	p__Firmicutes	c__Clostridia	o__Lachnospirales	f__Lachnospiraceae	g__Lachnospiraceae_NK3A20_group	s__unclassified_Lachnospiraceae_NK3A20_group
ASV_1573219	Bin41	0.00192512	d__Bacteria	p__Firmicutes	c__Clostridia	o__Lachnospirales	f__Lachnospiraceae	g__Lachnospiraceae_NK3A20_group	s__unclassified_Lachnospiraceae_NK3A20_group
ASV_1600812	Bin41	0.000146779	d__Bacteria	p__Firmicutes	c__Clostridia	o__Lachnospirales	f__Lachnospiraceae	g__Lachnospiraceae_NK3A20_group	s__unidentified_rumen
ASV_1616956	Bin41	0.000156698	d__Bacteria	p__Firmicutes	c__Clostridia	o__Lachnospirales	f__Lachnospiraceae	g__Lachnospiraceae_NK3A20_group	s__unclassified_Lachnospiraceae_NK3A20_group
ASV_1616986	Bin41	0.000189408	d__Bacteria	p__Firmicutes	c__Clostridia	o__Lachnospirales	f__Lachnospiraceae	g__Lachnospiraceae_NK3A20_group	s__unclassified_Lachnospiraceae_NK3A20_group
ASV_1850034	Bin41	0.000215008	d__Bacteria	p__Firmicutes	c__Clostridia	o__Lachnospirales	f__Lachnospiraceae	g__Lachnospiraceae_FE2018_group	s__bacterium_FE2018
ASV_1854482	Bin41	0.000232674	d__Bacteria	p__Firmicutes	c__Clostridia	o__Lachnospirales	f__Lachnospiraceae	g__Lachnospiraceae_NK3A20_group	s__uncultured_rumen
ASV_1908012	Bin41	0.000199873	d__Bacteria	p__Firmicutes	c__Clostridia	o__Lachnospirales	f__Lachnospiraceae	g__Lachnospiraceae_NK3A20_group	s__uncultured_rumen
ASV_378054	Bin41	0.000776031	d__Bacteria	p__Firmicutes	c__Clostridia	o__Lachnospirales	f__Lachnospiraceae	g__Lachnospiraceae_NK3A20_group	s__uncultured_rumen
ASV_442813	Bin41	0.000593567	d__Bacteria	p__Firmicutes	c__Clostridia	o__Lachnospirales	f__Lachnospiraceae	g__Lachnospiraceae_NK3A20_group	s__uncultured_rumen
ASV_580387	Bin41	0.00022315	d__Bacteria	p__Firmicutes	c__Clostridia	o__Lachnospirales	f__Lachnospiraceae	g__Lachnospiraceae_NK3A20_group	s__unclassified_Lachnospiraceae_NK3A20_group
ASV_619465	Bin41	0.000162416	d__Bacteria	p__Firmicutes	c__Clostridia	o__Lachnospirales	f__Lachnospiraceae	g__Lachnospiraceae_NK3A20_group	s__unclassified_Lachnospiraceae_NK3A20_group
ASV_716369	Bin41	0.000219443	d__Bacteria	p__Firmicutes	c__Clostridia	o__Lachnospirales	f__Lachnospiraceae	g__Lachnospiraceae_NK3A20_group	s__unidentified_rumen
ASV_765434	Bin41	0.000435594	d__Bacteria	p__Firmicutes	c__Clostridia	o__Lachnospirales	f__Lachnospiraceae	g__Lachnospiraceae_NK3A20_group	s__unidentified_rumen
ASV_861147	Bin41	0.000669916	d__Bacteria	p__Firmicutes	c__Clostridia	o__Lachnospirales	f__Lachnospiraceae	g__Lachnospiraceae_NK3A20_group	s__unclassified_Lachnospiraceae_NK3A20_group
ASV_1080453	Bin42	0.000269539	d__Bacteria	p__Firmicutes	c__Clostridia	o__Lachnospirales	f__Lachnospiraceae	g__unclassified_Lachnospiraceae	s__unclassified_Lachnospiraceae
ASV_1082346	Bin42	0.000604417	d__Bacteria	p__Firmicutes	c__Clostridia	o__Lachnospirales	f__Lachnospiraceae	g__unclassified_Lachnospiraceae	s__unclassified_Lachnospiraceae
ASV_1609279	Bin42	0.000214785	d__Bacteria	p__Firmicutes	c__Clostridia	o__Lachnospirales	f__Lachnospiraceae	g__Lachnospiraceae_FCS020_group	s__uncultured_bacterium
ASV_1752257	Bin42	0.000189861	d__Bacteria	p__Firmicutes	c__Clostridia	o__Lachnospirales	f__Lachnospiraceae	g__uncultured	s__uncultured_rumen
ASV_1883924	Bin42	0.000297865	d__Bacteria	p__Firmicutes	c__Clostridia	o__Lachnospirales	f__Lachnospiraceae	g__Butyrivibrio	s__unclassified_Butyrivibrio
ASV_1967007	Bin42	0.000133811	d__Bacteria	p__Firmicutes	c__Clostridia	o__Lachnospirales	f__Lachnospiraceae	g__uncultured	s__uncultured_rumen
ASV_1992625	Bin42	0.000137654	d__Bacteria	p__Firmicutes	c__Clostridia	o__Lachnospirales	f__Lachnospiraceae	g__Lachnospiraceae_FCS020_group	s__uncultured_bacterium
ASV_319095	Bin42	0.000135561	d__Bacteria	p__Firmicutes	c__Clostridia	o__Lachnospirales	f__Lachnospiraceae	g__Butyrivibrio	s__uncultured_organism
ASV_394825	Bin42	0.000303053	d__Bacteria	p__Firmicutes	c__Clostridia	o__Lachnospirales	f__Lachnospiraceae	g__unclassified_Lachnospiraceae	s__unclassified_Lachnospiraceae
ASV_438222	Bin42	0.000159375	d__Bacteria	p__Firmicutes	c__Clostridia	o__Lachnospirales	f__Lachnospiraceae	g__uncultured	s__uncultured_rumen
ASV_449910	Bin42	0.000374243	d__Bacteria	p__Firmicutes	c__Clostridia	o__Lachnospirales	f__Lachnospiraceae	g__unclassified_Lachnospiraceae	s__unclassified_Lachnospiraceae
ASV_565106	Bin42	0.000155724	d__Bacteria	p__Firmicutes	c__Clostridia	o__Lachnospirales	f__Lachnospiraceae	g__unclassified_Lachnospiraceae	s__unclassified_Lachnospiraceae
ASV_786812	Bin42	0.000234375	d__Bacteria	p__Firmicutes	c__Clostridia	o__Lachnospirales	f__Lachnospiraceae	g__Howardella	s__uncultured_rumen
ASV_1245719	Bin43	0.000282457	d__Bacteria	p__Firmicutes	c__Clostridia	o__Lachnospirales	f__Lachnospiraceae	g__Coprococcus	s__unclassified_Coprococcus
ASV_1359892	Bin43	0.00183603	d__Bacteria	p__Firmicutes	c__Clostridia	o__Lachnospirales	f__Lachnospiraceae	g__Coprococcus	s__uncultured_Lachnospiraceae
ASV_2019406	Bin43	0.000161825	d__Bacteria	p__Firmicutes	c__Clostridia	o__Lachnospirales	f__Lachnospiraceae	g__unclassified_Lachnospiraceae	s__unclassified_Lachnospiraceae
ASV_2037562	Bin43	0.000134644	d__Bacteria	p__Firmicutes	c__Clostridia	o__Lachnospirales	f__Lachnospiraceae	g__Coprococcus	s__unclassified_Coprococcus
ASV_268538	Bin43	0.000230369	d__Bacteria	p__Firmicutes	c__Clostridia	o__Lachnospirales	f__Lachnospiraceae	g__Coprococcus	s__unclassified_Coprococcus
ASV_491257	Bin43	0.000126634	d__Bacteria	p__Firmicutes	c__Clostridia	o__Lachnospirales	f__Lachnospiraceae	g__unclassified_Lachnospiraceae	s__unclassified_Lachnospiraceae
ASV_533296	Bin43	0.000125145	d__Bacteria	p__Firmicutes	c__Clostridia	o__Lachnospirales	f__Lachnospiraceae	g__[Ruminococcus]_torques_group	s__unclassified_[Ruminococcus]_torques_group
ASV_768344	Bin43	0.000165949	d__Bacteria	p__Firmicutes	c__Clostridia	o__Lachnospirales	f__Lachnospiraceae	g__[Ruminococcus]_torques_group	s__unclassified_[Ruminococcus]_torques_group
ASV_868579	Bin43	0.000507559	d__Bacteria	p__Firmicutes	c__Clostridia	o__Lachnospirales	f__Lachnospiraceae	g__Coprococcus	s__unclassified_Coprococcus
ASV_143676	Bin44	0.00148576	d__Bacteria	p__Firmicutes	c__Clostridia	o__Lachnospirales	f__Lachnospiraceae	g__Coprococcus	s__uncultured_Lachnospiraceae
ASV_1486519	Bin44	0.00051729	d__Bacteria	p__Firmicutes	c__Clostridia	o__Lachnospirales	f__Lachnospiraceae	g__unclassified_Lachnospiraceae	s__unclassified_Lachnospiraceae
ASV_1746558	Bin44	0.000165052	d__Bacteria	p__Firmicutes	c__Clostridia	o__Lachnospirales	f__Lachnospiraceae	g__unclassified_Lachnospiraceae	s__unclassified_Lachnospiraceae
ASV_314454	Bin44	0.000206053	d__Bacteria	p__Firmicutes	c__Clostridia	o__Lachnospirales	f__Lachnospiraceae	g__unclassified_Lachnospiraceae	s__unclassified_Lachnospiraceae
ASV_517296	Bin44	0.000147362	d__Bacteria	p__Firmicutes	c__Clostridia	o__Lachnospirales	f__Lachnospiraceae	g__unclassified_Lachnospiraceae	s__unclassified_Lachnospiraceae
ASV_538743	Bin44	0.0015437	d__Bacteria	p__Firmicutes	c__Clostridia	o__Lachnospirales	f__Lachnospiraceae	g__[Ruminococcus]_torques_group	s__uncultured_bacterium
ASV_1166296	Bin45	0.000664891	d__Bacteria	p__Firmicutes	c__Clostridia	o__Lachnospirales	f__Lachnospiraceae	g__Marvinbryantia	s__uncultured_bacterium
ASV_1182632	Bin45	0.00019537	d__Bacteria	p__Firmicutes	c__Clostridia	o__Lachnospirales	f__Lachnospiraceae	g__Marvinbryantia	s__uncultured_bacterium
ASV_1218763	Bin45	0.000392101	d__Bacteria	p__Firmicutes	c__Clostridia	o__Lachnospirales	f__Lachnospiraceae	g__Marvinbryantia	s__uncultured_bacterium
ASV_1314324	Bin45	0.00018052	d__Bacteria	p__Firmicutes	c__Clostridia	o__Lachnospirales	f__Lachnospiraceae	g__Marvinbryantia	s__uncultured_bacterium
ASV_142266	Bin45	0.000237768	d__Bacteria	p__Firmicutes	c__Clostridia	o__Lachnospirales	f__Lachnospiraceae	g__Roseburia	s__uncultured_rumen
ASV_1551882	Bin45	0.000683655	d__Bacteria	p__Firmicutes	c__Clostridia	o__Lachnospirales	f__Lachnospiraceae	g__Marvinbryantia	s__uncultured_bacterium
ASV_1575805	Bin45	0.00112424	d__Bacteria	p__Firmicutes	c__Clostridia	o__Lachnospirales	f__Lachnospiraceae	g__Marvinbryantia	s__uncultured_bacterium
ASV_307713	Bin45	0.00056302	d__Bacteria	p__Firmicutes	c__Clostridia	o__Lachnospirales	f__Lachnospiraceae	g__unclassified_Lachnospiraceae	s__unclassified_Lachnospiraceae
ASV_558701	Bin45	0.000170872	d__Bacteria	p__Firmicutes	c__Clostridia	o__Lachnospirales	f__Lachnospiraceae	g__Marvinbryantia	s__uncultured_bacterium
ASV_629057	Bin45	0.000160366	d__Bacteria	p__Firmicutes	c__Clostridia	o__Lachnospirales	f__Lachnospiraceae	g__[Eubacterium]_ventriosum_group	s__uncultured_rumen
ASV_684244	Bin45	0.00012611	d__Bacteria	p__Firmicutes	c__Clostridia	o__Lachnospirales	f__Lachnospiraceae	g__Frisingicoccus	s__uncultured_bacterium
ASV_966372	Bin45	0.000128601	d__Bacteria	p__Firmicutes	c__Clostridia	o__Lachnospirales	f__Lachnospiraceae	g__Marvinbryantia	s__uncultured_bacterium
ASV_1056237	Bin46	0.000172461	d__Bacteria	p__Firmicutes	c__Clostridia	o__Lachnospirales	f__Lachnospiraceae	g__Roseburia	s__unclassified_Roseburia
ASV_1073346	Bin46	0.000296169	d__Bacteria	p__Firmicutes	c__Clostridia	o__Lachnospirales	f__Lachnospiraceae	g__Agathobacter	s__unclassified_Agathobacter
ASV_1155434	Bin46	0.000344237	d__Bacteria	p__Firmicutes	c__Clostridia	o__Lachnospirales	f__Lachnospiraceae	g__unclassified_Lachnospiraceae	s__unclassified_Lachnospiraceae
ASV_1188240	Bin46	0.00035152	d__Bacteria	p__Firmicutes	c__Clostridia	o__Lachnospirales	f__Lachnospiraceae	g__Roseburia	s__uncultured_Lachnospiraceae
ASV_1414735	Bin46	0.000219703	d__Bacteria	p__Firmicutes	c__Clostridia	o__Lachnospirales	f__Lachnospiraceae	g__unclassified_Lachnospiraceae	s__unclassified_Lachnospiraceae
ASV_1574485	Bin46	0.000667653	d__Bacteria	p__Firmicutes	c__Clostridia	o__Lachnospirales	f__Lachnospiraceae	g__unclassified_Lachnospiraceae	s__unclassified_Lachnospiraceae
ASV_1870003	Bin46	0.000366589	d__Bacteria	p__Firmicutes	c__Clostridia	o__Lachnospirales	f__Lachnospiraceae	g__Roseburia	s__unclassified_Roseburia
ASV_449996	Bin46	0.00027452	d__Bacteria	p__Firmicutes	c__Clostridia	o__Lachnospirales	f__Lachnospiraceae	g__unclassified_Lachnospiraceae	s__unclassified_Lachnospiraceae
ASV_813139	Bin46	0.000232097	d__Bacteria	p__Firmicutes	c__Clostridia	o__Lachnospirales	f__Lachnospiraceae	g__unclassified_Lachnospiraceae	s__unclassified_Lachnospiraceae
ASV_1263291	Bin47	0.00025855	d__Bacteria	p__Firmicutes	c__Clostridia	o__Lachnospirales	f__Lachnospiraceae	g__[Ruminococcus]_gauvreauii_group	s__uncultured_rumen
ASV_1559803	Bin47	0.000213269	d__Bacteria	p__Firmicutes	c__Clostridia	o__Lachnospirales	f__Lachnospiraceae	g__[Ruminococcus]_gauvreauii_group	s__uncultured_bacterium
ASV_2090219	Bin47	0.000162467	d__Bacteria	p__Firmicutes	c__Clostridia	o__Lachnospirales	f__Lachnospiraceae	g__[Ruminococcus]_gauvreauii_group	s__uncultured_rumen
ASV_833330	Bin47	0.000182585	d__Bacteria	p__Firmicutes	c__Clostridia	o__Lachnospirales	f__Lachnospiraceae	g__[Ruminococcus]_gauvreauii_group	s__uncultured_rumen
ASV_925271	Bin47	0.000201562	d__Bacteria	p__Firmicutes	c__Clostridia	o__Lachnospirales	f__Lachnospiraceae	g__[Ruminococcus]_gauvreauii_group	s__uncultured_rumen
ASV_1339311	Bin48	0.000406499	d__Bacteria	p__Firmicutes	c__Clostridia	o__Lachnospirales	f__Lachnospiraceae	g__Acetitomaculum	s__uncultured_rumen
ASV_141674	Bin48	0.000498693	d__Bacteria	p__Firmicutes	c__Clostridia	o__Lachnospirales	f__Lachnospiraceae	g__Acetitomaculum	s__uncultured_rumen
ASV_349127	Bin48	0.00230507	d__Bacteria	p__Firmicutes	c__Clostridia	o__Lachnospirales	f__Lachnospiraceae	g__Acetitomaculum	s__uncultured_rumen
ASV_470514	Bin48	0.000340342	d__Bacteria	p__Firmicutes	c__Clostridia	o__Lachnospirales	f__Lachnospiraceae	g__Acetitomaculum	s__uncultured_rumen
ASV_561222	Bin48	0.000554582	d__Bacteria	p__Firmicutes	c__Clostridia	o__Lachnospirales	f__Lachnospiraceae	g__Acetitomaculum	s__uncultured_rumen
ASV_706049	Bin48	0.000251618	d__Bacteria	p__Firmicutes	c__Clostridia	o__Lachnospirales	f__Lachnospiraceae	g__Acetitomaculum	s__uncultured_rumen
ASV_847575	Bin48	0.00222287	d__Bacteria	p__Firmicutes	c__Clostridia	o__Lachnospirales	f__Lachnospiraceae	g__Acetitomaculum	s__uncultured_rumen
ASV_106117	Bin49	0.000139967	d__Bacteria	p__Firmicutes	c__Clostridia	o__Lachnospirales	f__Lachnospiraceae	g__Lachnospiraceae_NK3A20_group	s__unclassified_Lachnospiraceae_NK3A20_group
ASV_1114955	Bin49	0.000134082	d__Bacteria	p__Firmicutes	c__Clostridia	o__Lachnospirales	f__Lachnospiraceae	g__Lachnospiraceae_NK3A20_group	s__uncultured_rumen
ASV_1696019	Bin49	0.000301834	d__Bacteria	p__Firmicutes	c__Clostridia	o__Lachnospirales	f__Lachnospiraceae	g__Lachnospiraceae_NK3A20_group	s__uncultured_rumen
ASV_318608	Bin49	0.00123166	d__Bacteria	p__Firmicutes	c__Clostridia	o__Lachnospirales	f__Lachnospiraceae	g__Lachnospiraceae_NK3A20_group	s__uncultured_rumen
ASV_559856	Bin49	0.000182806	d__Bacteria	p__Firmicutes	c__Clostridia	o__Lachnospirales	f__Lachnospiraceae	g__Lachnospiraceae_NK3A20_group	s__uncultured_rumen
ASV_955534	Bin49	0.00020912	d__Bacteria	p__Firmicutes	c__Clostridia	o__Lachnospirales	f__Lachnospiraceae	g__Lachnospiraceae_NK3A20_group	s__uncultured_rumen
ASV_1019096	Bin5	0.000181506	d__Bacteria	p__Firmicutes	c__Clostridia	o__Lachnospirales	f__Lachnospiraceae	g__unclassified_Lachnospiraceae	s__unclassified_Lachnospiraceae
ASV_1046674	Bin5	0.000150828	d__Bacteria	p__Firmicutes	c__Clostridia	o__Monoglobales	f__Monoglobaceae	g__Monoglobus	s__uncultured_bacterium
ASV_1130721	Bin5	0.000130968	d__Bacteria	p__Firmicutes	c__Clostridia	o__Lachnospirales	f__Lachnospiraceae	g__Eisenbergiella	s__uncultured_bacterium
ASV_1224555	Bin5	0.000270882	d__Bacteria	p__Firmicutes	c__Clostridia	o__Oscillospirales	f__Oscillospiraceae	g__UCG-005	s__uncultured_bacterium
ASV_1910605	Bin5	0.000196164	d__Bacteria	p__Firmicutes	c__Clostridia	o__Oscillospirales	f__Oscillospiraceae	g__UCG-005	s__unclassified_UCG-005
ASV_2025582	Bin5	0.000173275	d__Bacteria	p__Firmicutes	c__Clostridia	o__Lachnospirales	f__Lachnospiraceae	g__Eisenbergiella	s__uncultured_bacterium
ASV_387237	Bin5	0.000306858	d__Bacteria	p__Firmicutes	c__Clostridia	o__Lachnospirales	f__Lachnospiraceae	g__unclassified_Lachnospiraceae	s__unclassified_Lachnospiraceae
ASV_424384	Bin5	0.00116444	d__Bacteria	p__Firmicutes	c__Clostridia	o__Monoglobales	f__Monoglobaceae	g__Monoglobus	s__uncultured_bacterium
ASV_775410	Bin5	0.000152706	d__Bacteria	p__Firmicutes	c__Clostridia	o__Oscillospirales	f__Oscillospiraceae	g__UCG-005	s__uncultured_bacterium
ASV_992869	Bin5	0.000151472	d__Bacteria	p__Firmicutes	c__Clostridia	o__Monoglobales	f__Monoglobaceae	g__Monoglobus	s__uncultured_bacterium
ASV_1027828	Bin50	0.000806919	d__Bacteria	p__Firmicutes	c__Clostridia	o__Lachnospirales	f__Lachnospiraceae	g__Lachnospiraceae_NK3A20_group	s__uncultured_rumen
ASV_132825	Bin50	0.000133911	d__Bacteria	p__Firmicutes	c__Clostridia	o__Lachnospirales	f__Lachnospiraceae	g__Lachnospiraceae_NK3A20_group	s__uncultured_rumen
ASV_1528	Bin50	0.00122691	d__Bacteria	p__Firmicutes	c__Clostridia	o__Lachnospirales	f__Lachnospiraceae	g__Lachnospiraceae_NK3A20_group	s__uncultured_rumen
ASV_1829223	Bin50	0.000676469	d__Bacteria	p__Firmicutes	c__Clostridia	o__Lachnospirales	f__Lachnospiraceae	g__Lachnospiraceae_NK3A20_group	s__uncultured_rumen
ASV_183881	Bin50	0.000224316	d__Bacteria	p__Firmicutes	c__Clostridia	o__Lachnospirales	f__Lachnospiraceae	g__Lachnospiraceae_NK3A20_group	s__uncultured_rumen
ASV_1864946	Bin50	0.00017602	d__Bacteria	p__Firmicutes	c__Clostridia	o__Lachnospirales	f__Lachnospiraceae	g__Lachnospiraceae_NK3A20_group	s__uncultured_rumen
ASV_1950508	Bin50	0.000494184	d__Bacteria	p__Firmicutes	c__Clostridia	o__Lachnospirales	f__Lachnospiraceae	g__Lachnospiraceae_NK3A20_group	s__uncultured_rumen
ASV_2061872	Bin50	0.00210366	d__Bacteria	p__Firmicutes	c__Clostridia	o__Lachnospirales	f__Lachnospiraceae	g__Lachnospiraceae_NK3A20_group	s__uncultured_rumen
ASV_411338	Bin50	0.000756287	d__Bacteria	p__Firmicutes	c__Clostridia	o__Lachnospirales	f__Lachnospiraceae	g__Lachnospiraceae_NK3A20_group	s__uncultured_rumen
ASV_1157190	Bin51	0.000271558	d__Bacteria	p__Firmicutes	c__Clostridia	o__Oscillospirales	f__Ruminococcaceae	g__Ruminococcus	s__uncultured_bacterium
ASV_1207202	Bin51	0.000136114	d__Bacteria	p__Firmicutes	c__Clostridia	o__Oscillospirales	f__Ruminococcaceae	g__Ruminococcus	s__unclassified_Ruminococcus
ASV_1351687	Bin51	0.000169867	d__Bacteria	p__Firmicutes	c__Clostridia	o__Oscillospirales	f__Ruminococcaceae	g__Ruminococcus	s__unclassified_Ruminococcus
ASV_1381786	Bin51	0.000346612	d__Bacteria	p__Firmicutes	c__Clostridia	o__Oscillospirales	f__Ruminococcaceae	g__unclassified_Ruminococcaceae	s__unclassified_Ruminococcaceae
ASV_1417429	Bin51	0.000216103	d__Bacteria	p__Firmicutes	c__Clostridia	o__Oscillospirales	f__Ruminococcaceae	g__UCG-001	s__uncultured_bacterium
ASV_1667423	Bin51	0.0029341	d__Bacteria	p__Firmicutes	c__Clostridia	o__Oscillospirales	f__Ruminococcaceae	g__Ruminococcus	s__uncultured_bacterium
ASV_1851818	Bin51	0.000146226	d__Bacteria	p__Firmicutes	c__Clostridia	o__Oscillospirales	f__Ruminococcaceae	g__unclassified_Ruminococcaceae	s__unclassified_Ruminococcaceae
ASV_1966179	Bin51	0.00216987	d__Bacteria	p__Firmicutes	c__Clostridia	o__Oscillospirales	f__Ruminococcaceae	g__Ruminococcus	s__uncultured_bacterium
ASV_426211	Bin51	0.000251353	d__Bacteria	p__Firmicutes	c__Clostridia	o__Oscillospirales	f__Ruminococcaceae	g__Ruminococcus	s__uncultured_bacterium
ASV_501023	Bin51	0.000176481	d__Bacteria	p__Firmicutes	c__Clostridia	o__Oscillospirales	f__Ruminococcaceae	g__Ruminococcus	s__uncultured_bacterium
ASV_705177	Bin51	0.000371379	d__Bacteria	p__Firmicutes	c__Clostridia	o__Oscillospirales	f__Ruminococcaceae	g__Ruminococcus	s__unclassified_Ruminococcus
ASV_923735	Bin51	0.000213286	d__Bacteria	p__Firmicutes	c__Clostridia	o__Oscillospirales	f__Ruminococcaceae	g__Ruminococcus	s__uncultured_bacterium
ASV_953989	Bin51	0.000128145	d__Bacteria	p__Firmicutes	c__Clostridia	o__Oscillospirales	f__Ruminococcaceae	g__Ruminococcus	s__uncultured_bacterium
ASV_97122	Bin51	0.000189139	d__Bacteria	p__Firmicutes	c__Clostridia	o__Oscillospirales	f__Ruminococcaceae	g__Ruminococcus	s__unclassified_Ruminococcus
ASV_1067167	Bin52	0.000124002	d__Bacteria	p__Firmicutes	c__Clostridia	o__Oscillospirales	f__Oscillospiraceae	g__NK4A214_group	s__uncultured_Ruminococcaceae
ASV_1164326	Bin52	0.000165767	d__Bacteria	p__Firmicutes	c__Clostridia	o__Oscillospirales	f__Ruminococcaceae	g__Ruminococcus	s__uncultured_Clostridiaceae
ASV_1496181	Bin52	0.000909459	d__Bacteria	p__Firmicutes	c__Clostridia	o__Oscillospirales	f__Oscillospiraceae	g__NK4A214_group	s__uncultured_Ruminococcaceae
ASV_1851231	Bin52	0.000572003	d__Bacteria	p__Firmicutes	c__Clostridia	o__Oscillospirales	f__Ruminococcaceae	g__UCG-001	s__uncultured_bacterium
ASV_1903431	Bin52	0.000198331	d__Bacteria	p__Firmicutes	c__Clostridia	o__Oscillospirales	f__Ruminococcaceae	g__Ruminococcus	s__uncultured_Clostridiaceae
ASV_1995159	Bin52	0.000287899	d__Bacteria	p__Firmicutes	c__Clostridia	o__Oscillospirales	f__Ruminococcaceae	g__unclassified_Ruminococcaceae	s__unclassified_Ruminococcaceae
ASV_2057361	Bin52	0.000126406	d__Bacteria	p__Firmicutes	c__Clostridia	o__Oscillospirales	f__Ruminococcaceae	g__Ruminococcus	s__unclassified_Ruminococcus
ASV_241566	Bin52	0.000212869	d__Bacteria	p__Firmicutes	c__Clostridia	o__Oscillospirales	f__Ruminococcaceae	g__uncultured	s__anaerobic_digester
ASV_265490	Bin52	0.000199866	d__Bacteria	p__Firmicutes	c__Clostridia	o__Oscillospirales	f__Ruminococcaceae	g__Ruminococcus	s__unclassified_Ruminococcus
ASV_300676	Bin52	0.000336628	d__Bacteria	p__Firmicutes	c__Clostridia	o__Oscillospirales	f__Ruminococcaceae	g__unclassified_Ruminococcaceae	s__unclassified_Ruminococcaceae
ASV_744140	Bin52	0.000377057	d__Bacteria	p__Firmicutes	c__Clostridia	o__Oscillospirales	f__Ruminococcaceae	g__CAG-352	s__uncultured_bacterium
ASV_786960	Bin52	0.000150473	d__Bacteria	p__Firmicutes	c__Clostridia	o__Oscillospirales	f__Ruminococcaceae	g__Ruminococcus	s__uncultured_Clostridiaceae
ASV_865381	Bin52	0.000156118	d__Bacteria	p__Firmicutes	c__Clostridia	o__Oscillospirales	f__Ruminococcaceae	g__Ruminococcus	s__unclassified_Ruminococcus
ASV_950440	Bin52	0.000540854	d__Bacteria	p__Firmicutes	c__Clostridia	o__Oscillospirales	f__Ruminococcaceae	g__Ruminococcus	s__uncultured_Clostridiaceae
ASV_1061160	Bin53	0.00012887	d__Bacteria	p__Firmicutes	c__Clostridia	o__Oscillospirales	f__Oscillospiraceae	g__uncultured	s__uncultured_bacterium
ASV_1088474	Bin53	0.000260248	d__Bacteria	p__Firmicutes	c__Clostridia	o__Oscillospirales	f__Oscillospiraceae	g__unclassified_Oscillospiraceae	s__unclassified_Oscillospiraceae
ASV_1349537	Bin53	0.000596707	d__Bacteria	p__Firmicutes	c__Clostridia	o__Oscillospirales	f__Oscillospiraceae	g__uncultured	s__uncultured_bacterium
ASV_1630811	Bin53	0.000141489	d__Bacteria	p__Firmicutes	c__Clostridia	o__Oscillospirales	f__Oscillospiraceae	g__uncultured	s__unclassified_uncultured
ASV_1698443	Bin53	0.000146573	d__Bacteria	p__Firmicutes	c__Clostridia	o__Oscillospirales	f__Oscillospiraceae	g__uncultured	s__uncultured_Ruminococcaceae
ASV_1929466	Bin53	0.000260156	d__Bacteria	p__Firmicutes	c__Clostridia	o__Oscillospirales	f__Oscillospiraceae	g__unclassified_Oscillospiraceae	s__unclassified_Oscillospiraceae
ASV_287108	Bin53	0.000179551	d__Bacteria	p__Firmicutes	c__Clostridia	o__Oscillospirales	f__Oscillospiraceae	g__uncultured	s__unclassified_uncultured
ASV_552000	Bin53	0.000347385	d__Bacteria	p__Firmicutes	c__Clostridia	o__Oscillospirales	f__Oscillospiraceae	g__uncultured	s__unclassified_uncultured
ASV_1184978	Bin54	0.000170073	d__Bacteria	p__Firmicutes	c__Clostridia	o__Oscillospirales	f__Hungateiclostridiaceae	g__Saccharofermentans	s__unclassified_Saccharofermentans
ASV_118606	Bin54	0.000494473	d__Bacteria	p__Firmicutes	c__Clostridia	o__Oscillospirales	f__Butyricicoccaceae	g__UCG-009	s__uncultured_bacterium
ASV_1249661	Bin54	0.000167535	d__Bacteria	p__Firmicutes	c__Clostridia	o__Oscillospirales	f__Butyricicoccaceae	g__UCG-009	s__uncultured_bacterium
ASV_1636449	Bin54	0.000419376	d__Bacteria	p__Firmicutes	c__Clostridia	o__Oscillospirales	f__Hungateiclostridiaceae	g__Ruminiclostridium	s__uncultured_bacterium
ASV_1793204	Bin54	0.000229713	d__Bacteria	p__Firmicutes	c__Clostridia	o__Oscillospirales	f__Hungateiclostridiaceae	g__Ruminiclostridium	s__uncultured_bacterium
ASV_1919266	Bin54	0.000172234	d__Bacteria	p__Firmicutes	c__Clostridia	o__Oscillospirales	f__Hungateiclostridiaceae	g__unclassified_Hungateiclostridiaceae	s__unclassified_Hungateiclostridiaceae
ASV_46062	Bin54	0.0010629	d__Bacteria	p__Firmicutes	c__Clostridia	o__Oscillospirales	f__Butyricicoccaceae	g__UCG-009	s__uncultured_bacterium
ASV_503574	Bin54	0.00232542	d__Bacteria	p__Firmicutes	c__Clostridia	o__Oscillospirales	f__Butyricicoccaceae	g__UCG-009	s__uncultured_bacterium
ASV_640721	Bin54	0.00014196	d__Bacteria	p__Firmicutes	c__Clostridia	o__Oscillospirales	f__Hungateiclostridiaceae	g__Ruminiclostridium	s__uncultured_bacterium
ASV_746836	Bin54	0.00065679	d__Bacteria	p__Firmicutes	c__Clostridia	o__Oscillospirales	f__Hungateiclostridiaceae	g__Ruminiclostridium	s__uncultured_bacterium
ASV_1302379	Bin55	0.000317122	d__Bacteria	p__Firmicutes	c__Clostridia	o__Monoglobales	f__Monoglobaceae	g__Monoglobus	s__uncultured_bacterium
ASV_1341813	Bin55	0.000123708	d__Bacteria	p__Firmicutes	c__Clostridia	o__Monoglobales	f__Monoglobaceae	g__Monoglobus	s__unclassified_Monoglobus
ASV_1350376	Bin55	0.000463017	d__Bacteria	p__Firmicutes	c__Clostridia	o__Monoglobales	f__Monoglobaceae	g__Monoglobus	s__uncultured_bacterium
ASV_1374043	Bin55	0.000148558	d__Bacteria	p__Firmicutes	c__Clostridia	o__Monoglobales	f__Monoglobaceae	g__Monoglobus	s__uncultured_bacterium
ASV_1379058	Bin55	0.000156302	d__Bacteria	p__Firmicutes	c__Clostridia	o__Monoglobales	f__Monoglobaceae	g__Monoglobus	s__unclassified_Monoglobus
ASV_1425899	Bin55	0.00529933	d__Bacteria	p__Firmicutes	c__Clostridia	o__Monoglobales	f__Monoglobaceae	g__Monoglobus	s__uncultured_bacterium
ASV_1565771	Bin55	0.000528639	d__Bacteria	p__Firmicutes	c__Clostridia	o__Monoglobales	f__Monoglobaceae	g__Monoglobus	s__uncultured_bacterium
ASV_157262	Bin55	0.00015135	d__Bacteria	p__Firmicutes	c__Clostridia	o__Monoglobales	f__Monoglobaceae	g__Monoglobus	s__unclassified_Monoglobus
ASV_1575352	Bin55	0.000686226	d__Bacteria	p__Firmicutes	c__Clostridia	o__Monoglobales	f__Monoglobaceae	g__Monoglobus	s__unclassified_Monoglobus
ASV_1588878	Bin55	0.000305002	d__Bacteria	p__Firmicutes	c__Clostridia	o__Monoglobales	f__Monoglobaceae	g__Monoglobus	s__uncultured_bacterium
ASV_2071174	Bin55	0.00014433	d__Bacteria	p__Firmicutes	c__Clostridia	o__Monoglobales	f__Monoglobaceae	g__Monoglobus	s__uncultured_bacterium
ASV_231844	Bin55	0.000486049	d__Bacteria	p__Firmicutes	c__Clostridia	o__Monoglobales	f__Monoglobaceae	g__Monoglobus	s__uncultured_bacterium
ASV_30896	Bin55	0.000213533	d__Bacteria	p__Firmicutes	c__Clostridia	o__Monoglobales	f__Monoglobaceae	g__Monoglobus	s__uncultured_bacterium
ASV_546021	Bin55	0.000162368	d__Bacteria	p__Firmicutes	c__Clostridia	o__Monoglobales	f__Monoglobaceae	g__Monoglobus	s__uncultured_bacterium
ASV_55848	Bin55	0.000146387	d__Bacteria	p__Firmicutes	c__Clostridia	o__Monoglobales	f__Monoglobaceae	g__Monoglobus	s__uncultured_bacterium
ASV_589158	Bin55	0.000257051	d__Bacteria	p__Firmicutes	c__Clostridia	o__Monoglobales	f__Monoglobaceae	g__Monoglobus	s__uncultured_bacterium
ASV_626304	Bin55	0.000258089	d__Bacteria	p__Firmicutes	c__Clostridia	o__Monoglobales	f__Monoglobaceae	g__Monoglobus	s__uncultured_bacterium
ASV_768736	Bin55	0.000202863	d__Bacteria	p__Firmicutes	c__Clostridia	o__Monoglobales	f__Monoglobaceae	g__Monoglobus	s__uncultured_bacterium
ASV_860511	Bin55	0.000404509	d__Bacteria	p__Firmicutes	c__Clostridia	o__Monoglobales	f__Monoglobaceae	g__Monoglobus	s__uncultured_bacterium
ASV_1127909	Bin56	0.000222171	d__Bacteria	p__Firmicutes	c__Clostridia	o__Oscillospirales	f__[Eubacterium]_coprostanoligenes_group	g__[Eubacterium]_coprostanoligenes_group	s__uncultured_Ruminococcaceae
ASV_1158359	Bin56	0.000487355	d__Bacteria	p__Firmicutes	c__Clostridia	o__Oscillospirales	f__[Eubacterium]_coprostanoligenes_group	g__[Eubacterium]_coprostanoligenes_group	s__uncultured_bacterium
ASV_1172543	Bin56	0.000223387	d__Bacteria	p__Firmicutes	c__Clostridia	o__Oscillospirales	f__[Eubacterium]_coprostanoligenes_group	g__[Eubacterium]_coprostanoligenes_group	s__unclassified_[Eubacterium]_coprostanoligenes_group
ASV_1240836	Bin56	0.000208817	d__Bacteria	p__Firmicutes	c__Clostridia	o__Oscillospirales	f__[Eubacterium]_coprostanoligenes_group	g__[Eubacterium]_coprostanoligenes_group	s__uncultured_bacterium
ASV_1358190	Bin56	0.000445042	d__Bacteria	p__Firmicutes	c__Clostridia	o__Oscillospirales	f__[Eubacterium]_coprostanoligenes_group	g__[Eubacterium]_coprostanoligenes_group	s__unclassified_[Eubacterium]_coprostanoligenes_group
ASV_2080898	Bin56	0.000168093	d__Bacteria	p__Firmicutes	c__Clostridia	o__Oscillospirales	f__[Eubacterium]_coprostanoligenes_group	g__[Eubacterium]_coprostanoligenes_group	s__uncultured_bacterium
ASV_314956	Bin56	0.000420268	d__Bacteria	p__Firmicutes	c__Clostridia	o__Oscillospirales	f__[Eubacterium]_coprostanoligenes_group	g__[Eubacterium]_coprostanoligenes_group	s__uncultured_bacterium
ASV_694336	Bin56	0.000308501	d__Bacteria	p__Firmicutes	c__Clostridia	o__Oscillospirales	f__[Eubacterium]_coprostanoligenes_group	g__[Eubacterium]_coprostanoligenes_group	s__uncultured_bacterium
ASV_844828	Bin56	0.00012918	d__Bacteria	p__Firmicutes	c__Clostridia	o__Oscillospirales	f__[Eubacterium]_coprostanoligenes_group	g__[Eubacterium]_coprostanoligenes_group	s__uncultured_Ruminococcaceae
ASV_885298	Bin56	0.000595729	d__Bacteria	p__Firmicutes	c__Clostridia	o__Oscillospirales	f__[Eubacterium]_coprostanoligenes_group	g__[Eubacterium]_coprostanoligenes_group	s__uncultured_bacterium
ASV_1265502	Bin57	0.00078642	d__Bacteria	p__Firmicutes	c__Clostridia	o__Oscillospirales	f__[Eubacterium]_coprostanoligenes_group	g__[Eubacterium]_coprostanoligenes_group	s__unclassified_[Eubacterium]_coprostanoligenes_group
ASV_1324912	Bin57	0.000425235	d__Bacteria	p__Firmicutes	c__Clostridia	o__Oscillospirales	f__[Eubacterium]_coprostanoligenes_group	g__[Eubacterium]_coprostanoligenes_group	s__uncultured_bacterium
ASV_1465580	Bin57	0.00013515	d__Bacteria	p__Firmicutes	c__Clostridia	o__Oscillospirales	f__[Eubacterium]_coprostanoligenes_group	g__[Eubacterium]_coprostanoligenes_group	s__uncultured_bacterium
ASV_2041491	Bin57	0.000116314	d__Bacteria	p__Firmicutes	c__Clostridia	o__Oscillospirales	f__[Eubacterium]_coprostanoligenes_group	g__[Eubacterium]_coprostanoligenes_group	s__uncultured_bacterium
ASV_246506	Bin57	0.000207019	d__Bacteria	p__Firmicutes	c__Clostridia	o__Oscillospirales	f__[Eubacterium]_coprostanoligenes_group	g__[Eubacterium]_coprostanoligenes_group	s__unclassified_[Eubacterium]_coprostanoligenes_group
ASV_667616	Bin57	0.00023976	d__Bacteria	p__Firmicutes	c__Clostridia	o__Oscillospirales	f__[Eubacterium]_coprostanoligenes_group	g__[Eubacterium]_coprostanoligenes_group	s__unclassified_[Eubacterium]_coprostanoligenes_group
ASV_995924	Bin57	0.000457902	d__Bacteria	p__Firmicutes	c__Clostridia	o__Oscillospirales	f__[Eubacterium]_coprostanoligenes_group	g__[Eubacterium]_coprostanoligenes_group	s__uncultured_bacterium
ASV_1233596	Bin58	0.000521942	d__Bacteria	p__Firmicutes	c__Clostridia	o__Oscillospirales	f__[Eubacterium]_coprostanoligenes_group	g__[Eubacterium]_coprostanoligenes_group	s__unclassified_[Eubacterium]_coprostanoligenes_group
ASV_1439384	Bin58	0.000556131	d__Bacteria	p__Firmicutes	c__Clostridia	o__Oscillospirales	f__[Eubacterium]_coprostanoligenes_group	g__[Eubacterium]_coprostanoligenes_group	s__uncultured_bacterium
ASV_1574690	Bin58	0.000746416	d__Bacteria	p__Firmicutes	c__Clostridia	o__Oscillospirales	f__[Eubacterium]_coprostanoligenes_group	g__[Eubacterium]_coprostanoligenes_group	s__uncultured_bacterium
ASV_1778683	Bin58	0.000128947	d__Bacteria	p__Firmicutes	c__Clostridia	o__Oscillospirales	f__[Eubacterium]_coprostanoligenes_group	g__[Eubacterium]_coprostanoligenes_group	s__uncultured_bacterium
ASV_1946581	Bin58	0.00033544	d__Bacteria	p__Firmicutes	c__Clostridia	o__Oscillospirales	f__[Eubacterium]_coprostanoligenes_group	g__[Eubacterium]_coprostanoligenes_group	s__uncultured_bacterium
ASV_447397	Bin58	0.000478489	d__Bacteria	p__Firmicutes	c__Clostridia	o__Oscillospirales	f__[Eubacterium]_coprostanoligenes_group	g__[Eubacterium]_coprostanoligenes_group	s__unclassified_[Eubacterium]_coprostanoligenes_group
ASV_900107	Bin58	0.00113474	d__Bacteria	p__Firmicutes	c__Clostridia	o__Oscillospirales	f__[Eubacterium]_coprostanoligenes_group	g__[Eubacterium]_coprostanoligenes_group	s__unclassified_[Eubacterium]_coprostanoligenes_group
ASV_1266950	Bin59	0.00105578	d__Bacteria	p__Firmicutes	c__Clostridia	o__Oscillospirales	f__[Eubacterium]_coprostanoligenes_group	g__[Eubacterium]_coprostanoligenes_group	s__uncultured_bacterium
ASV_1638467	Bin59	0.000144446	d__Bacteria	p__Firmicutes	c__Clostridia	o__Oscillospirales	f__[Eubacterium]_coprostanoligenes_group	g__[Eubacterium]_coprostanoligenes_group	s__unclassified_[Eubacterium]_coprostanoligenes_group
ASV_1674482	Bin59	0.000261813	d__Bacteria	p__Firmicutes	c__Clostridia	o__Oscillospirales	f__[Eubacterium]_coprostanoligenes_group	g__[Eubacterium]_coprostanoligenes_group	s__unclassified_[Eubacterium]_coprostanoligenes_group
ASV_1695260	Bin59	0.00142228	d__Bacteria	p__Firmicutes	c__Clostridia	o__Oscillospirales	f__[Eubacterium]_coprostanoligenes_group	g__[Eubacterium]_coprostanoligenes_group	s__uncultured_bacterium
ASV_1859246	Bin59	0.000155271	d__Bacteria	p__Firmicutes	c__Clostridia	o__Oscillospirales	f__[Eubacterium]_coprostanoligenes_group	g__[Eubacterium]_coprostanoligenes_group	s__uncultured_bacterium
ASV_1939144	Bin59	0.000142928	d__Bacteria	p__Firmicutes	c__Clostridia	o__Oscillospirales	f__[Eubacterium]_coprostanoligenes_group	g__[Eubacterium]_coprostanoligenes_group	s__uncultured_Clostridium
ASV_1950304	Bin59	0.000134112	d__Bacteria	p__Firmicutes	c__Clostridia	o__Oscillospirales	f__[Eubacterium]_coprostanoligenes_group	g__[Eubacterium]_coprostanoligenes_group	s__unclassified_[Eubacterium]_coprostanoligenes_group
ASV_236808	Bin59	0.00065136	d__Bacteria	p__Firmicutes	c__Clostridia	o__Oscillospirales	f__[Eubacterium]_coprostanoligenes_group	g__[Eubacterium]_coprostanoligenes_group	s__uncultured_bacterium
ASV_461487	Bin59	0.000165834	d__Bacteria	p__Firmicutes	c__Clostridia	o__Oscillospirales	f__[Eubacterium]_coprostanoligenes_group	g__[Eubacterium]_coprostanoligenes_group	s__unclassified_[Eubacterium]_coprostanoligenes_group
ASV_614589	Bin59	0.000205189	d__Bacteria	p__Firmicutes	c__Clostridia	o__Oscillospirales	f__[Eubacterium]_coprostanoligenes_group	g__[Eubacterium]_coprostanoligenes_group	s__uncultured_bacterium
ASV_942408	Bin59	0.000299593	d__Bacteria	p__Firmicutes	c__Clostridia	o__Oscillospirales	f__[Eubacterium]_coprostanoligenes_group	g__[Eubacterium]_coprostanoligenes_group	s__unclassified_[Eubacterium]_coprostanoligenes_group
ASV_1212509	Bin6	0.000282451	d__Bacteria	p__Firmicutes	c__Clostridia	o__Oscillospirales	f__Oscillospiraceae	g__NK4A214_group	s__uncultured_rumen
ASV_1397440	Bin6	0.000131666	d__Bacteria	p__Firmicutes	c__Clostridia	o__Oscillospirales	f__Oscillospiraceae	g__NK4A214_group	s__uncultured_bacterium
ASV_1476377	Bin6	0.000141565	d__Bacteria	p__Firmicutes	c__Clostridia	o__Oscillospirales	f__Oscillospiraceae	g__NK4A214_group	s__uncultured_rumen
ASV_1507901	Bin6	0.000193803	d__Bacteria	p__Firmicutes	c__Clostridia	o__Oscillospirales	f__Oscillospiraceae	g__NK4A214_group	s__uncultured_rumen
ASV_185296	Bin6	0.000472567	d__Bacteria	p__Firmicutes	c__Clostridia	o__Oscillospirales	f__Oscillospiraceae	g__NK4A214_group	s__unclassified_NK4A214_group
ASV_2033662	Bin6	0.000484025	d__Bacteria	p__Firmicutes	c__Clostridia	o__Oscillospirales	f__Oscillospiraceae	g__NK4A214_group	s__unclassified_NK4A214_group
ASV_563177	Bin6	0.00191762	d__Bacteria	p__Firmicutes	c__Clostridia	o__Oscillospirales	f__Oscillospiraceae	g__NK4A214_group	s__uncultured_bacterium
ASV_1069089	Bin60	0.000144184	d__Bacteria	p__Firmicutes	c__Clostridia	o__Oscillospirales	f__[Eubacterium]_coprostanoligenes_group	g__[Eubacterium]_coprostanoligenes_group	s__unclassified_[Eubacterium]_coprostanoligenes_group
ASV_1285410	Bin60	0.000135215	d__Bacteria	p__Firmicutes	c__Clostridia	o__Oscillospirales	f__[Eubacterium]_coprostanoligenes_group	g__[Eubacterium]_coprostanoligenes_group	s__unclassified_[Eubacterium]_coprostanoligenes_group
ASV_1319826	Bin60	0.000182603	d__Bacteria	p__Firmicutes	c__Clostridia	o__Oscillospirales	f__[Eubacterium]_coprostanoligenes_group	g__[Eubacterium]_coprostanoligenes_group	s__unclassified_[Eubacterium]_coprostanoligenes_group
ASV_1658342	Bin60	0.000119021	d__Bacteria	p__Firmicutes	c__Clostridia	o__Oscillospirales	f__[Eubacterium]_coprostanoligenes_group	g__[Eubacterium]_coprostanoligenes_group	s__uncultured_bacterium
ASV_188131	Bin60	0.00701113	d__Bacteria	p__Firmicutes	c__Clostridia	o__Oscillospirales	f__[Eubacterium]_coprostanoligenes_group	g__[Eubacterium]_coprostanoligenes_group	s__unclassified_[Eubacterium]_coprostanoligenes_group
ASV_1902463	Bin60	0.00024631	d__Bacteria	p__Firmicutes	c__Clostridia	o__Oscillospirales	f__[Eubacterium]_coprostanoligenes_group	g__[Eubacterium]_coprostanoligenes_group	s__uncultured_bacterium
ASV_1989459	Bin60	0.000193801	d__Bacteria	p__Firmicutes	c__Clostridia	o__Oscillospirales	f__[Eubacterium]_coprostanoligenes_group	g__[Eubacterium]_coprostanoligenes_group	s__unclassified_[Eubacterium]_coprostanoligenes_group
ASV_2024172	Bin60	0.000381849	d__Bacteria	p__Firmicutes	c__Clostridia	o__Oscillospirales	f__[Eubacterium]_coprostanoligenes_group	g__[Eubacterium]_coprostanoligenes_group	s__unclassified_[Eubacterium]_coprostanoligenes_group
ASV_2056803	Bin60	0.000561911	d__Bacteria	p__Firmicutes	c__Clostridia	o__Oscillospirales	f__[Eubacterium]_coprostanoligenes_group	g__[Eubacterium]_coprostanoligenes_group	s__unclassified_[Eubacterium]_coprostanoligenes_group
ASV_2120	Bin60	0.000245194	d__Bacteria	p__Firmicutes	c__Clostridia	o__Oscillospirales	f__[Eubacterium]_coprostanoligenes_group	g__[Eubacterium]_coprostanoligenes_group	s__uncultured_bacterium
ASV_72984	Bin60	0.000159105	d__Bacteria	p__Firmicutes	c__Clostridia	o__Oscillospirales	f__[Eubacterium]_coprostanoligenes_group	g__[Eubacterium]_coprostanoligenes_group	s__uncultured_bacterium
ASV_747628	Bin60	0.000150294	d__Bacteria	p__Firmicutes	c__Clostridia	o__Oscillospirales	f__[Eubacterium]_coprostanoligenes_group	g__[Eubacterium]_coprostanoligenes_group	s__uncultured_bacterium
ASV_827581	Bin60	0.000483899	d__Bacteria	p__Firmicutes	c__Clostridia	o__Oscillospirales	f__[Eubacterium]_coprostanoligenes_group	g__[Eubacterium]_coprostanoligenes_group	s__unclassified_[Eubacterium]_coprostanoligenes_group
ASV_940772	Bin60	0.000194555	d__Bacteria	p__Firmicutes	c__Clostridia	o__Oscillospirales	f__[Eubacterium]_coprostanoligenes_group	g__[Eubacterium]_coprostanoligenes_group	s__uncultured_bacterium
ASV_1100805	Bin61	0.000164611	d__Bacteria	p__Firmicutes	c__Clostridia	o__Oscillospirales	f__[Eubacterium]_coprostanoligenes_group	g__[Eubacterium]_coprostanoligenes_group	s__uncultured_rumen
ASV_1169611	Bin61	0.00046722	d__Bacteria	p__Firmicutes	c__Clostridia	o__Oscillospirales	f__[Eubacterium]_coprostanoligenes_group	g__[Eubacterium]_coprostanoligenes_group	s__uncultured_bacterium
ASV_1461742	Bin61	0.000420928	d__Bacteria	p__Firmicutes	c__Clostridia	o__Oscillospirales	f__[Eubacterium]_coprostanoligenes_group	g__[Eubacterium]_coprostanoligenes_group	s__uncultured_bacterium
ASV_1599352	Bin61	0.000143103	d__Bacteria	p__Firmicutes	c__Clostridia	o__Oscillospirales	f__[Eubacterium]_coprostanoligenes_group	g__[Eubacterium]_coprostanoligenes_group	s__uncultured_bacterium
ASV_1762934	Bin61	0.000235358	d__Bacteria	p__Firmicutes	c__Clostridia	o__Oscillospirales	f__[Eubacterium]_coprostanoligenes_group	g__[Eubacterium]_coprostanoligenes_group	s__uncultured_bacterium
ASV_494390	Bin61	0.000160943	d__Bacteria	p__Firmicutes	c__Clostridia	o__Oscillospirales	f__[Eubacterium]_coprostanoligenes_group	g__[Eubacterium]_coprostanoligenes_group	s__unclassified_[Eubacterium]_coprostanoligenes_group
ASV_648653	Bin61	0.00017206	d__Bacteria	p__Firmicutes	c__Clostridia	o__Oscillospirales	f__[Eubacterium]_coprostanoligenes_group	g__[Eubacterium]_coprostanoligenes_group	s__uncultured_rumen
ASV_1048461	Bin62	0.000503128	d__Bacteria	p__Firmicutes	c__Clostridia	o__Oscillospirales	f__Ruminococcaceae	g__Ruminococcus	s__uncultured_Ruminococcus
ASV_1263481	Bin62	0.000123147	d__Bacteria	p__Firmicutes	c__Clostridia	o__Oscillospirales	f__Ruminococcaceae	g__Ruminococcus	s__unclassified_Ruminococcus
ASV_1679460	Bin62	0.000276969	d__Bacteria	p__Firmicutes	c__Clostridia	o__Oscillospirales	f__Ruminococcaceae	g__Ruminococcus	s__unclassified_Ruminococcus
ASV_1818087	Bin62	0.000134568	d__Bacteria	p__Firmicutes	c__Clostridia	o__Oscillospirales	f__Ruminococcaceae	g__Ruminococcus	s__unclassified_Ruminococcus
ASV_1854488	Bin62	0.000271924	d__Bacteria	p__Firmicutes	c__Clostridia	o__Oscillospirales	f__Ruminococcaceae	g__Ruminococcus	s__unclassified_Ruminococcus
ASV_1855786	Bin62	0.000279393	d__Bacteria	p__Firmicutes	c__Clostridia	o__Oscillospirales	f__Ruminococcaceae	g__Ruminococcus	s__unclassified_Ruminococcus
ASV_1858800	Bin62	0.000236712	d__Bacteria	p__Firmicutes	c__Clostridia	o__Oscillospirales	f__Ruminococcaceae	g__Ruminococcus	s__unclassified_Ruminococcus
ASV_1885247	Bin62	0.0017538	d__Bacteria	p__Firmicutes	c__Clostridia	o__Oscillospirales	f__Ruminococcaceae	g__Ruminococcus	s__unclassified_Ruminococcus
ASV_2115430	Bin62	0.000199191	d__Bacteria	p__Firmicutes	c__Clostridia	o__Oscillospirales	f__Ruminococcaceae	g__Ruminococcaceae	s__uncultured_bacterium
ASV_405861	Bin62	0.000136945	d__Bacteria	p__Firmicutes	c__Clostridia	o__Oscillospirales	f__Ruminococcaceae	g__[Eubacterium]_siraeum_group	s__uncultured_bacterium
ASV_735979	Bin62	0.000548308	d__Bacteria	p__Firmicutes	c__Clostridia	o__Oscillospirales	f__Ruminococcaceae	g__Ruminococcus	s__unclassified_Ruminococcus
ASV_787222	Bin62	0.000205111	d__Bacteria	p__Firmicutes	c__Clostridia	o__Oscillospirales	f__Ruminococcaceae	g__Ruminococcus	s__unclassified_Ruminococcus
ASV_806313	Bin62	0.000130313	d__Bacteria	p__Firmicutes	c__Clostridia	o__Oscillospirales	f__Ruminococcaceae	g__Ruminococcus	s__unclassified_Ruminococcus
ASV_959540	Bin62	0.000151808	d__Bacteria	p__Firmicutes	c__Clostridia	o__Oscillospirales	f__Ruminococcaceae	g__Ruminococcus	s__Ruminococcus_sp.
ASV_992546	Bin62	0.000185725	d__Bacteria	p__Firmicutes	c__Clostridia	o__Oscillospirales	f__Ruminococcaceae	g__Ruminococcaceae	s__uncultured_bacterium
ASV_1030218	Bin63	0.000178874	d__Bacteria	p__Firmicutes	c__Clostridia	o__Oscillospirales	f__Ruminococcaceae	g__Negativibacillus	s__uncultured_bacterium
ASV_1121646	Bin63	0.000138351	d__Bacteria	p__Firmicutes	c__Clostridia	o__Oscillospirales	f__Ruminococcaceae	g__uncultured	s__uncultured_bacterium
ASV_1274232	Bin63	0.000181656	d__Bacteria	p__Firmicutes	c__Clostridia	o__Oscillospirales	f__Ruminococcaceae	g__Paludicola	s__uncultured_bacterium
ASV_1300995	Bin63	0.000447362	d__Bacteria	p__Firmicutes	c__Clostridia	o__Oscillospirales	f__Ruminococcaceae	g__uncultured	s__uncultured_bacterium
ASV_1340484	Bin63	0.000149611	d__Bacteria	p__Firmicutes	c__Clostridia	o__Oscillospirales	f__Ruminococcaceae	g__uncultured	s__metagenome
ASV_1667520	Bin63	0.000195169	d__Bacteria	p__Firmicutes	c__Clostridia	o__Oscillospirales	f__Ruminococcaceae	g__Candidatus_Soleaferrea	s__uncultured_Acetanaerobacterium
ASV_276491	Bin63	0.0001709	d__Bacteria	p__Firmicutes	c__Clostridia	o__Oscillospirales	f__Ruminococcaceae	g__uncultured	s__uncultured_bacterium
ASV_291630	Bin63	0.00128947	d__Bacteria	p__Firmicutes	c__Clostridia	o__Oscillospirales	f__Ruminococcaceae	g__Candidatus_Soleaferrea	s__uncultured_bacterium
ASV_512076	Bin63	0.000241441	d__Bacteria	p__Firmicutes	c__Clostridia	o__Oscillospirales	f__Ruminococcaceae	g__uncultured	s__uncultured_bacterium
ASV_803029	Bin63	0.000238018	d__Bacteria	p__Firmicutes	c__Clostridia	o__Oscillospirales	f__Ruminococcaceae	g__unclassified_Ruminococcaceae	s__unclassified_Ruminococcaceae
ASV_891967	Bin63	0.000222512	d__Bacteria	p__Firmicutes	c__Clostridia	o__Oscillospirales	f__Ruminococcaceae	g__Candidatus_Soleaferrea	s__uncultured_bacterium
ASV_1122427	Bin64	0.000160965	d__Bacteria	p__Firmicutes	c__Clostridia	o__Oscillospirales	f__Ruminococcaceae	g__Pygmaiobacter	s__uncultured_bacterium
ASV_1125499	Bin64	0.000810297	d__Bacteria	p__Firmicutes	c__Clostridia	o__Oscillospirales	f__Ruminococcaceae	g__Pygmaiobacter	s__uncultured_bacterium
ASV_1474689	Bin64	0.000444231	d__Bacteria	p__Firmicutes	c__Clostridia	o__Oscillospirales	f__Ruminococcaceae	g__Incertae_Sedis	s__uncultured_bacterium
ASV_1909571	Bin64	0.000326143	d__Bacteria	p__Firmicutes	c__Clostridia	o__Oscillospirales	f__Ruminococcaceae	g__uncultured	s__uncultured_Ruminococcaceae
ASV_221489	Bin64	0.000318355	d__Bacteria	p__Firmicutes	c__Clostridia	o__Oscillospirales	f__Ruminococcaceae	g__Pygmaiobacter	s__uncultured_bacterium
ASV_301579	Bin64	0.000302283	d__Bacteria	p__Firmicutes	c__Clostridia	o__Oscillospirales	f__Ruminococcaceae	g__uncultured	s__uncultured_Ruminococcaceae
ASV_341338	Bin64	0.000175575	d__Bacteria	p__Firmicutes	c__Clostridia	o__Oscillospirales	f__Ruminococcaceae	g__uncultured	s__uncultured_Ruminococcaceae
ASV_396728	Bin64	0.000340821	d__Bacteria	p__Firmicutes	c__Clostridia	o__Oscillospirales	f__Ruminococcaceae	g__Incertae_Sedis	s__uncultured_bacterium
ASV_507266	Bin64	0.000205879	d__Bacteria	p__Firmicutes	c__Clostridia	o__Oscillospirales	f__Ruminococcaceae	g__uncultured	s__uncultured_Ruminococcaceae
ASV_750747	Bin64	0.000167066	d__Bacteria	p__Firmicutes	c__Clostridia	o__Oscillospirales	f__Ruminococcaceae	g__uncultured	s__uncultured_Ruminococcaceae
ASV_798139	Bin64	0.000132855	d__Bacteria	p__Firmicutes	c__Clostridia	o__Oscillospirales	f__Ruminococcaceae	g__Incertae_Sedis	s__uncultured_bacterium
ASV_916020	Bin64	0.000158082	d__Bacteria	p__Firmicutes	c__Clostridia	o__Oscillospirales	f__Ruminococcaceae	g__uncultured	s__uncultured_Ruminococcaceae
ASV_1089503	Bin65	0.000130798	d__Bacteria	p__Firmicutes	c__Clostridia	o__Clostridiales	f__Clostridiaceae	g__Clostridium_sensu_stricto_1	s__Clostridium_butyricum
ASV_1489485	Bin65	0.000262565	d__Bacteria	p__Firmicutes	c__Clostridia	o__Clostridiales	f__Clostridiaceae	g__Clostridium_sensu_stricto_1	s__unclassified_Clostridium_sensu_stricto_1
ASV_1857624	Bin65	0.00150866	d__Bacteria	p__Firmicutes	c__Clostridia	o__Clostridiales	f__Clostridiaceae	g__Clostridium_sensu_stricto_1	s__metagenome
ASV_1866028	Bin65	0.000136892	d__Bacteria	p__Firmicutes	c__Clostridia	o__Clostridiales	f__Clostridiaceae	g__Clostridium_sensu_stricto_1	s__Clostridium_butyricum
ASV_2013925	Bin65	0.000956987	d__Bacteria	p__Firmicutes	c__Clostridia	o__Clostridiales	f__Clostridiaceae	g__Clostridium_sensu_stricto_1	s__metagenome
ASV_239584	Bin65	0.000313694	d__Bacteria	p__Firmicutes	c__Clostridia	o__Clostridiales	f__Clostridiaceae	g__Clostridium_sensu_stricto_1	s__unclassified_Clostridium_sensu_stricto_1
ASV_376482	Bin65	0.000187233	d__Bacteria	p__Firmicutes	c__Clostridia	o__Clostridiales	f__Clostridiaceae	g__Clostridium_sensu_stricto_1	s__unclassified_Clostridium_sensu_stricto_1
ASV_476301	Bin65	0.000187873	d__Bacteria	p__Firmicutes	c__Clostridia	o__Clostridiales	f__Clostridiaceae	g__Clostridium_sensu_stricto_1	s__unclassified_Clostridium_sensu_stricto_1
ASV_911999	Bin65	0.0207866	d__Bacteria	p__Firmicutes	c__Clostridia	o__Clostridiales	f__Clostridiaceae	g__Clostridium_sensu_stricto_1	s__unclassified_Clostridium_sensu_stricto_1
ASV_1229399	Bin66	0.000256876	d__Bacteria	p__Firmicutes	c__Clostridia	o__Clostridia_vadinBB60_group	f__Clostridia_vadinBB60_group	g__Clostridia_vadinBB60_group	s__uncultured_bacterium
ASV_1320292	Bin66	0.000474967	d__Bacteria	p__Firmicutes	c__Clostridia	o__Clostridia_vadinBB60_group	f__Clostridia_vadinBB60_group	g__Clostridia_vadinBB60_group	s__uncultured_bacterium
ASV_1792098	Bin66	0.000141577	d__Bacteria	p__Firmicutes	c__Clostridia	o__Clostridia_vadinBB60_group	f__Clostridia_vadinBB60_group	g__Clostridia_vadinBB60_group	s__uncultured_bacterium
ASV_1977591	Bin66	0.000255224	d__Bacteria	p__Firmicutes	c__Clostridia	o__Clostridia_vadinBB60_group	f__Clostridia_vadinBB60_group	g__Clostridia_vadinBB60_group	s__uncultured_bacterium
ASV_202022	Bin66	0.000371221	d__Bacteria	p__Firmicutes	c__Clostridia	o__Clostridia_vadinBB60_group	f__Clostridia_vadinBB60_group	g__Clostridia_vadinBB60_group	s__uncultured_bacterium
ASV_256137	Bin66	0.000324412	d__Bacteria	p__Firmicutes	c__Clostridia	o__Clostridia_vadinBB60_group	f__Clostridia_vadinBB60_group	g__Clostridia_vadinBB60_group	s__uncultured_bacterium
ASV_362933	Bin66	0.000133918	d__Bacteria	p__Firmicutes	c__Clostridia	o__Clostridia_vadinBB60_group	f__Clostridia_vadinBB60_group	g__Clostridia_vadinBB60_group	s__uncultured_bacterium
ASV_781660	Bin66	0.000215158	d__Bacteria	p__Firmicutes	c__Clostridia	o__Clostridia_vadinBB60_group	f__Clostridia_vadinBB60_group	g__Clostridia_vadinBB60_group	s__unclassified_Clostridia_vadinBB60_group
ASV_9399	Bin66	0.000234235	d__Bacteria	p__Firmicutes	c__Clostridia	o__Clostridia_vadinBB60_group	f__Clostridia_vadinBB60_group	g__Clostridia_vadinBB60_group	s__uncultured_bacterium
ASV_1550718	Bin67	0.000188518	d__Bacteria	p__Firmicutes	c__Clostridia	o__Clostridia_vadinBB60_group	f__Clostridia_vadinBB60_group	g__Clostridia_vadinBB60_group	s__uncultured_bacterium
ASV_1980608	Bin67	0.000239384	d__Bacteria	p__Firmicutes	c__Clostridia	o__Clostridia_vadinBB60_group	f__Clostridia_vadinBB60_group	g__Clostridia_vadinBB60_group	s__uncultured_bacterium
ASV_2007163	Bin67	0.00021478	d__Bacteria	p__Firmicutes	c__Clostridia	o__Clostridia_vadinBB60_group	f__Clostridia_vadinBB60_group	g__Clostridia_vadinBB60_group	s__uncultured_bacterium
ASV_2031302	Bin67	0.000226038	d__Bacteria	p__Firmicutes	c__Clostridia	o__Clostridia_vadinBB60_group	f__Clostridia_vadinBB60_group	g__Clostridia_vadinBB60_group	s__uncultured_bacterium
ASV_255547	Bin67	0.000182948	d__Bacteria	p__Firmicutes	c__Clostridia	o__Clostridia_vadinBB60_group	f__Clostridia_vadinBB60_group	g__Clostridia_vadinBB60_group	s__uncultured_bacterium
ASV_416338	Bin67	0.000214138	d__Bacteria	p__Firmicutes	c__Clostridia	o__Clostridia_vadinBB60_group	f__Clostridia_vadinBB60_group	g__Clostridia_vadinBB60_group	s__uncultured_bacterium
ASV_480780	Bin67	0.000373939	d__Bacteria	p__Firmicutes	c__Clostridia	o__Clostridia_vadinBB60_group	f__Clostridia_vadinBB60_group	g__Clostridia_vadinBB60_group	s__uncultured_bacterium
ASV_1008703	Bin68	0.000155635	d__Bacteria	p__Firmicutes	c__Clostridia	o__Christensenellales	f__Christensenellaceae	g__Christensenellaceae_R-7_group	s__unclassified_Christensenellaceae_R-7_group
ASV_1231676	Bin68	0.00039601	d__Bacteria	p__Firmicutes	c__Clostridia	o__Christensenellales	f__Christensenellaceae	g__Christensenellaceae_R-7_group	s__unclassified_Christensenellaceae_R-7_group
ASV_1251833	Bin68	0.000132799	d__Bacteria	p__Firmicutes	c__Clostridia	o__Christensenellales	f__Christensenellaceae	g__Christensenellaceae_R-7_group	s__unclassified_Christensenellaceae_R-7_group
ASV_1356867	Bin68	0.000202896	d__Bacteria	p__Firmicutes	c__Clostridia	o__Christensenellales	f__Christensenellaceae	g__Christensenellaceae_R-7_group	s__unclassified_Christensenellaceae_R-7_group
ASV_1657340	Bin68	0.000264444	d__Bacteria	p__Firmicutes	c__Clostridia	o__Christensenellales	f__Christensenellaceae	g__Christensenellaceae_R-7_group	s__unclassified_Christensenellaceae_R-7_group
ASV_1770986	Bin68	0.000419637	d__Bacteria	p__Firmicutes	c__Clostridia	o__Christensenellales	f__Christensenellaceae	g__Christensenellaceae_R-7_group	s__unclassified_Christensenellaceae_R-7_group
ASV_1775536	Bin68	0.00108348	d__Bacteria	p__Firmicutes	c__Clostridia	o__Christensenellales	f__Christensenellaceae	g__Christensenellaceae_R-7_group	s__unclassified_Christensenellaceae_R-7_group
ASV_1810764	Bin68	0.000244323	d__Bacteria	p__Firmicutes	c__Clostridia	o__Christensenellales	f__Christensenellaceae	g__Christensenellaceae_R-7_group	s__unclassified_Christensenellaceae_R-7_group
ASV_1815110	Bin68	0.000131348	d__Bacteria	p__Firmicutes	c__Clostridia	o__Christensenellales	f__Christensenellaceae	g__Christensenellaceae_R-7_group	s__unclassified_Christensenellaceae_R-7_group
ASV_2003819	Bin68	0.000414356	d__Bacteria	p__Firmicutes	c__Clostridia	o__Christensenellales	f__Christensenellaceae	g__Christensenellaceae_R-7_group	s__unclassified_Christensenellaceae_R-7_group
ASV_630035	Bin68	0.000183986	d__Bacteria	p__Firmicutes	c__Clostridia	o__Christensenellales	f__Christensenellaceae	g__Christensenellaceae_R-7_group	s__unclassified_Christensenellaceae_R-7_group
ASV_1189651	Bin69	0.000430427	d__Bacteria	p__Firmicutes	c__Clostridia	o__Christensenellales	f__Christensenellaceae	g__Christensenellaceae_R-7_group	s__uncultured_bacterium
ASV_1229642	Bin69	0.000257075	d__Bacteria	p__Firmicutes	c__Clostridia	o__Christensenellales	f__Christensenellaceae	g__Christensenellaceae_R-7_group	s__uncultured_bacterium
ASV_1253019	Bin69	0.000336762	d__Bacteria	p__Firmicutes	c__Clostridia	o__Christensenellales	f__Christensenellaceae	g__Christensenellaceae_R-7_group	s__unclassified_Christensenellaceae_R-7_group
ASV_1426261	Bin69	0.000987199	d__Bacteria	p__Firmicutes	c__Clostridia	o__Christensenellales	f__Christensenellaceae	g__Christensenellaceae_R-7_group	s__unclassified_Christensenellaceae_R-7_group
ASV_1495569	Bin69	0.000164716	d__Bacteria	p__Firmicutes	c__Clostridia	o__Christensenellales	f__Christensenellaceae	g__Christensenellaceae_R-7_group	s__uncultured_bacterium
ASV_1723590	Bin69	0.000303879	d__Bacteria	p__Firmicutes	c__Clostridia	o__Christensenellales	f__Christensenellaceae	g__Christensenellaceae_R-7_group	s__unclassified_Christensenellaceae_R-7_group
ASV_1843383	Bin69	0.000134045	d__Bacteria	p__Firmicutes	c__Clostridia	o__Christensenellales	f__Christensenellaceae	g__Christensenellaceae_R-7_group	s__uncultured_bacterium
ASV_2016888	Bin69	0.000827561	d__Bacteria	p__Firmicutes	c__Clostridia	o__Christensenellales	f__Christensenellaceae	g__Christensenellaceae_R-7_group	s__uncultured_bacterium
ASV_2052135	Bin69	0.000229919	d__Bacteria	p__Firmicutes	c__Clostridia	o__Christensenellales	f__Christensenellaceae	g__Christensenellaceae_R-7_group	s__uncultured_bacterium
ASV_297872	Bin69	0.000202621	d__Bacteria	p__Firmicutes	c__Clostridia	o__Christensenellales	f__Christensenellaceae	g__Christensenellaceae_R-7_group	s__unclassified_Christensenellaceae_R-7_group
ASV_348279	Bin69	0.000350016	d__Bacteria	p__Firmicutes	c__Clostridia	o__Christensenellales	f__Christensenellaceae	g__Christensenellaceae_R-7_group	s__unclassified_Christensenellaceae_R-7_group
ASV_368920	Bin69	0.000147518	d__Bacteria	p__Firmicutes	c__Clostridia	o__Christensenellales	f__Christensenellaceae	g__Christensenellaceae_R-7_group	s__unclassified_Christensenellaceae_R-7_group
ASV_524116	Bin69	0.00346723	d__Bacteria	p__Firmicutes	c__Clostridia	o__Christensenellales	f__Christensenellaceae	g__Christensenellaceae_R-7_group	s__uncultured_bacterium
[truncated: 315 more rows]

## Sheet: Table S5
Genera	metadata	value	coef	stderr	N	N.not.0	pval	qval	Origin
[truncated: 352 more rows]

## Sheet: Table S6
Rumen microbiota and blood indicators
[truncated: 9 more rows]

## Sheet: Table S7
ID	Size	Degree	Betweenness	page_rank	Module_group	Clos_centrality_nd	Betw_centrality_nd	Transitivity_nd	knn_nd
[truncated: 500 more rows]

[truncated: 11 more sheets: Table S8, Table S9, Table S10, Table S11, Table S12, Table S13, Table S14, Table S15, Table S16, Table S17, Table S18]
